# Supplementary material for: Meta-Analysis Approach identifies Candidate Genes and associated Molecular Networks for Type-2 Diabetes Mellitus
Source: BMC Genomics. 2008 Jun 30;9:310. doi: 10.1186/1471-2164-9-310 (PMC2515154; doi:10.1186/1471-2164-9-310)
Supplement: Additional file 2 — Candidate genes. A tabular version of the web tool data for the T2DM candidate gene list of 213 genes. [file 1471-2164-9-310-S2.xls]

## Sheet: candidate genes
category	Mapping	Mapping	Mapping	Mapping	review	review	curated	review	KO-mouse	KO-mouse	signalling proteins	CandidateGenes	CandidateGenes	CandidateGenes	t2d_model	GE DiffExp	GE DiffExp	GE DiffExp	GE DiffExp	GE DiffExp	GE DiffExp	GE DiffExp	GE DiffExp	GE DiffExp	GE DiffExp	GE DiffExp	GE DiffExp	GE DiffExp	GE DiffExp	GE DiffExp	GE DiffExp	GE DiffExp	GE DiffExp	GE DiffExp	GE DiffExp	GE DiffExp	GE DiffExp	GE DiffExp	GE DiffExp	GE DiffExp	GE DiffExp	GE DiffExp	GE DiffExp	GE DiffExp	GE DiffExp	GE Cor	GE Cor	GE Cor	TransReg
species	mouse	mouse	mouse	human	human	human	human	mouse	mouse	mouse	rat	mouse	mouse	mouse	mouse	human	human	human	human	human	human	human	human	human	mouse	mouse	mouse	mouse	mouse	mouse	mouse	mouse	mouse	mouse	mouse	mouse	mouse	mouse	mouse	mouse	mouse	mouse	mouse	mouse	mouse	mouse	mouse	mouse	human
tissue											fat					muscle	muscle	muscle	muscle	muscle	muscle	pancreatic islets	pancreatic islets	pancreatic islets	fat	fat	fat	liver	liver	liver	muscle	muscle	muscle	islets	islets	islets	fat	fat	fat	liver	liver	liver	muscle	muscle	muscle	fat	fat	fat	pancreas&liver
age																65y	65y	65y	65y	65y	65y	50	50	50	14w	14w	14w	14w	14w	14w	14w	14w	14w	14w	14w	14w	18w	18w	18w	18w	18w	18w	18w	18w	18w	14w	14w	14w
weight																BMI 26	BMI 26	BMI 26	BMI 26	BMI 26	BMI 26																30-50g	30-50g	30-50g	30-50g	30-50g	30-50g	30-50g	30-50g	30-50g
glucose																354 mmolkg	354 mmolkg	354 mmolkg	354 mmolkg	354 mmolkg	354 mmolkg				200-220mgdl	200-220mgdl	200-220mgdl	200-220mgdl	200-220mgdl	200-220mgdl	200-220mgdl	200-220mgdl	200-220mgdl	200-220mgdl	200-220mgdl	200-220mgdl	90-210mgdl	90-210mgdl	90-210mgdl	90-210mgdl	90-210mgdl	90-210mgdl	90-210mgdl	90-210mgdl	90-210mgdl	150-750mgdl	150-750mgdl	150-750mgdl
SourceName	mgi_symbol	entrezgene	refseq_dna	HUGO	StumvollGoldstein2005	DeanMcEntyre2004	OMIM	PubMedGeneRIF	KOmiceJax	NandiAccili2004	ChenHess2005	DiabetesGenomeCG	ParikhGroop2004	TiffinHide2006	KitanoMuramatsu2004	MoothaGroop2003.DM2vsNGT fc	MoothaGroop2003.DM2vsNGT fc.er	MoothaGroop2003.DM2vsNGT p.presence	MoothaGroop2003.IGTvsNGT fc	MoothaGroop2003.IGTvsNGT fc.er	MoothaGroop2003.IGTvsNGT p.presence	GuntonKahn2005 fc	GuntonKahn2005 fc.er	GuntonKahn2005 p.presence	LanAttie2003 Fat fc	LanAttie2003 Fat fc.er	LanAttie2003 Fat p.presence	LanAttie2003 Liver fc	LanAttie2003 Liver fc.er	LanAttie2003 Liver p.presence	LanAttie2003 Muscle fc	LanAttie2003 Muscle fc.er	LanAttie2003 Muscle p.presence	LanAttie2003 Islets fc	LanAttie2003 Islets fc.er	LanAttie2003 Islets p.presence	BiddingerKahn2005.fat fc	BiddingerKahn2005.fat fc.er	BiddingerKahn2005.fat p.presence	BiddingerKahn2005.liver fc	BiddingerKahn2005.liver fc.er	BiddingerKahn2005.liver p.presence	BiddingerKahn2005.muscle fc	BiddingerKahn2005.muscle fc.er	BiddingerKahn2005.muscle p.presence	NadlerAttie2000 cor	NadlerAttie2000 cor.cv	NadlerAttie2000 p.presence	OdomYoung2004.leetNr
ENSMUSG00000071178	Serpina1a ; Serpina1b	20701	NM_009244	SERPINA1												0.997	0.038	0.457	1.012	0.051	0.444	0.591	0.115	0	182.954	23.971	0.046	1.138	0.17	0.004	0.944	0.698	0.036	1.2	0.116	0.12	0.86	0.31	0.002	0.929	0.053	0.002	2.496	1.264	0.018				3
ENSMUSG00000028639	Ybx1	22608	XR_003217 ; XR_003023 ; XR_001819 ; NM_011732																						0.345	0.025	0.027	0.226	0.053	0.023	0.221	0.021	0.012	0.425	0.131	0.013	1.442	0.314	0.006	0.516	0.076	0.006	0.947	0.169	0.006	0	0.494	0.054
ENSMUSG00000019577	Pdk4	27273	NM_013743	PDK4												2.415	0.99	0.09	2.672	0.928	0.08	0.233	0.129	0.021	3.895	1.904	0	0.967	0.095	0.128	1.5	0.058	0	2.509	1.017	0.087	4.515	1.674	0	1.085	0.156	0.06	1.484	0.273	0				1
ENSMUSG00000005054	Cstb	13014	NM_007793	CSTB												0.897	0.19	0.143	0.964	0.217	0.113	0.653	0.126	0.006	1.043	0.028	0	0.42	0.14	0.001	3.336	0.464	0.001	0.739	0.084	0	3.065	0.4	0.001	0.953	0.192	0.001	1.542	0.303	0.001	-1	0.88	0	0
ENSMUSG00000022878	Adipoq	11450	NM_009605	ADIPOQ	*			*			*		*		*	0.467	0.301	0.092	0.36	0.23	0.087	1.168	0.115	0.282	1.092	0.085	0	1.078	0.135	0.048	2.812	0.246	0	0.837	0.082	0.098	0.825	0.112	0	0.852	0.059	0.067	0.982	0.104	0				0
ENSMUSG00000031980	Agt	11606	NM_007428	AGT				*			*					0.968	0.085	0.014	0.921	0.087	0.014	0.356	0.262	0.005	0.861	0.249	0.197	1.067	0.251	0.001	1.03	0.187	0.564	1.154	0.069	0.374	0.037	0.011	0.075	1.268	0.297	0	1.078	0.182	0.418	0.105	0.339	0.192	4
ENSMUSG00000068220	Lgals1	16852	NM_008495	LGALS1												1.077	0.115	0.012	1.093	0.141	0.015	0.565	0.174	0.013	1.138	0.262	0.003	0.035	0.006	0.004	0.826	0.122	0.002	1.255	0.341	0.009	1.097	0.083	0.002	0.93	0.111	0.037	1.386	0.421	0.002	0	0.104	0	0
ENSMUSG00000026249	Serpine2	20720	NM_009255	SERPINE2												0.937	0.116	0.084	0.883	0.11	0.062	0.325	0.093	0.002	2.961	0.44	0.001	1.054	0.141	0.447	0.568	0.118	0.001	1.355	0.177	0.105	5.878	1.501	0.001	0.897	0.062	0.492	0.763	0.103	0.001	0.4	0.752	0
ENSMUSG00000031762	Mt2	17750	NM_008630	MT1X												1.181	0.327	0.001	1.682	0.498	0.001	0.611	0.232	0.001	1.277	0.282	0.003	1.747	0.917	0.003	4.374	1.267	0.003	2.609	0.277	0.003	2.361	0.264	0.003	0.514	0.535	0.061	1.723	1.652	0.043				2
ENSMUSG00000036427	Gpi1	14751 ; 676974	NM_008155																						0.142	0.028	0.095	0.152	0.076	0.117	0.08	0.018	0.018	1.448	0.33	0.088	1.456	0.182	0.151	1.048	0.076	0.246	1.139	0.131	0.028	-0.8	0.265	0
ENSMUSG00000037071	Scd1	20249	NM_009127	SCD				*								1.053	0.067	0.96	0.889	0.053	0.968	0.691	0.126	0.388	1.046	0.124	0	0.605	0.195	0	4.699	0.94	0	0.912	0.025	0.52	0.96	0.08	0	3.134	0.518	0	2.085	0.622	0	0.2	0.228	0	2
ENSMUSG00000025453	Nnt	18115	NM_008710	NNT												1.011	0.189	0.037	1.336	0.292	0.025	0.818	0.067	0.011	1.835	0.123	0.11	1.971	0.135	0.003	3.783	0.464	0	5.551	0.821	0.066	0.95	0.333	0	1.097	0.165	0	1.229	0.303	0	0	0.28	0.043	0
ENSMUSG00000016194	Hsd11b1	15483	NM_008288	HSD11B1				*								0.928	0.06	0.328	0.923	0.118	0.293	0.729	0.141	0.073	0.783	0.383	0.006	1.439	0.259	0	1.154	0.075	0.081	0.821	0.067	0.302	0.096	0.026	0.001	0.867	0.114	0	0.72	0.116	0.058	0.6	0.508	0	3
ENSMUSG00000026628	Atf3	11910	NM_007498	ATF3				*								0.907	0.082	0.069	0.893	0.065	0.033	1.148	0.5	0.004	0.631	0.326	0	0.784	0.147	0.192	2.919	0.256	0.003	2.44	0.262	0.017	5.191	3.02	0.001	1.108	0.047	0.301	1.204	0.154	0.056				0
ENSMUSG00000023087	Ccrn4l	12457	NM_009834	CCRN4L												1.025	0.045	0.109	1.053	0.066	0.103	0.929	0.069	0.028	0.887	0.043	0	0.465	0.308	0	1.688	0.353	0	6.788	1.217	0	3.285	0.764	0	0.494	0.255	0	1.138	0.359	0.001
ENSMUSG00000021190	Lgmn	19141	NM_011175	LGMN							*					1	0.089	0.592	0.933	0.106	0.596	0.783	0.112	0.26	0.769	0.202	0	0.925	0.495	0.004	1.34	0.307	0.003	3.305	0.094	0.029	3.012	0.843	0.001	1.219	0.294	0.001	1.66	0.4	0.032	-0.2	0.223	0	1
ENSMUSG00000061780	Cfd	11537	NM_013459	CFD							*					0.625	0.202	0.125	0.741	0.222	0.098	1.656	0.389	0.466	0.219	0.056	0.003	0.67	0.011	0.574	2.33	1.099	0.013	0.966	0.028	0.63	0.388	0.041	0.001	1.042	0.05	0.472	0.752	0.249	0.001	-0.2	0.634	0	0
ENSMUSG00000029657	Hsp110	15505	NM_013559	HSPH1												1.026	0.061	0.133	0.89	0.073	0.187	0.202	0.094	0.001	0.993	0.127	0	1.125	0.185	0.003	1.501	0.257	0.002	3.781	1.114	0	2.923	0.352	0	0.737	0.136	0	1.186	0.225	0.001	0	0.238	0.238	3
ENSMUSG00000025006	Sorbs1	20411	NM_178362 ; NM_001034964 ; NM_001034963 ; NM_001034962 ; NM_009166	SORBS1				*								1.12	0.071	0.036	1.114	0.097	0.04	0.713	0.079	0.193	1.456	0.19	0.003	0.26	0.004	0.005	1.306	0.217	0.003	1.767	0.153	0.074	0.967	0.353	0.003	1.26	0.253	0.043	1.116	0.157	0.006				1
ENSMUSG00000029309	Sparcl1	13602	NM_010097	SPARCL1												0.894	0.152	0.005	1.205	0.224	0.004	3.684	2.651	0.009	1.059	0.218	0.001	0.968	0.151	0.372	1.315	0.115	0.001	13.127	2.522	0.008	1.17	0.095	0	0.946	0.039	0.385	1.545	0.208	0.004				0
ENSMUSG00000024981	Acsl5	433256	NM_027976	ACSL5	*											0.993	0.1	0.068	0.888	0.084	0.067	1.45	0.111	0.053	1.256	0.238	0.001	0.459	0.086	0.001	1.26	0.106	0.312	1.707	0.256	0.017	2.66	0.622	0	1.165	0.154	0	1.176	0.178	0.023				0
ENSMUSG00000032018	Sc5d	235293	NM_172769	SC5DL																					0.786	0.12	0	0.112	0.021	0.003	1.137	0.035	0.215	0.643	0.068	0.215	3.267	0.575	0.001	1.653	0.272	0	0.924	0.166	0.232				0
ENSMUSG00000035385	Ccl2	20296	NM_011333					*			*														1.583	0.485	0.001	0.916	0.162	0.594	1.015	0.116	0.89	1.186	0.093	0.852	13.694	4.249	0.08	1.086	0.077	0.647	1.516	0.475	0.577
ENSMUSG00000041417	Pik3r1	18708	NM_001024955 ; NM_011085	PIK3R1		*		*								0.951	0.093	0.001	0.866	0.117	0.001	1.611	0.267	0.001	1.118	0.173	0.005	1.122	0.415	0.005	1.404	0.208	0.011	1.462	0.399	0.072	0.355	0.141	0.038	1.13	0.161	0.026	0.952	0.078	0.607
ENSMUSG00000026003	Acadl	11363	NM_007381	ACADL	*											1.006	0.033	0.327	0.994	0.047	0.293	1.334	0.22	0.108	0.51	0.06	0.001	0.755	0.103	0.009	1.432	0.078	0	0.544	0.112	0.053	1.655	0.435	0	1.362	0.282	0.001	1.667	0.323	0.001				0
ENSMUSG00000006818	Sod2	20656	NM_013671	SOD2	*											0.919	0.068	0.067	1.102	0.184	0.056	0.47	0.299	0	0.799	0.187	0	1.366	0.178	0	0.649	0.073	0	1.869	0.13	0.001	1.694	0.223	0	0.736	0.15	0	0.926	0.161	0	0	0.275	0	0
ENSMUSG00000020027	Socs2	216233	NM_007706	SOCS2	*			*								0.96	0.046	0.132	0.988	0.057	0.13	0.651	0.229	0.001	0.948	0.145	0.022	0.994	0.04	0.248	0.993	0.059	0.055	0.986	0.17	0.042	0.611	0.045	0.008	0.255	0.095	0.051	0.662	0.243	0.027				0
ENSMUSG00000026687	Aldh9a1	56752	NM_019993	ALDH9A1												0.841	0.156	0.067	0.83	0.229	0.06	1.425	0.322	0.005	0.946	0.138	0	1.041	0.146	0	1.888	0.292	0.004	4.148	0.773	0	2.933	0.682	0	1.013	0.22	0	1.126	0.243	0.004				0
ENSMUSG00000020593	Lpin1	14245	NM_172950 ; NM_015763	LPIN1												1.035	0.116	0.021	1.04	0.138	0.022	0.823	0.203	0.01	1.131	0.327	0.001	4.395	3.475	0.004	1.321	0.218	0.006	14.417	5.142	0.012	0.91	0.26	0	0.417	0.193	0.004	1.236	0.373	0.003
ENSMUSG00000027690	Slc2a2	20526	NM_031197	SLC2A2	*	*		*	*							1.023	0.068	0.961	0.926	0.062	0.956	0.709	0.273	0.787	1.014	0.071	0.248	0.844	0.165	0	1.004	0.07	0.51	0.399	0.07	0	1.119	0.092	0.07	0.853	0.147	0	1.002	0.134	0.386	0	0.105	0.528	0
ENSMUSG00000012705	Retn	57264	NM_022984	RETN			*	*			*		*			1.06	0.048	0.586	1.04	0.049	0.623	0.986	0.058	0.646	1.134	0.332	0.001	0.886	0.093	0.887	1.932	0.509	0.416	0.788	0.062	0.767	0.227	0.071	0	1.049	0.076	0.862	0.925	0.175	0.217				0
ENSMUSG00000050335	Lgals3	16854	NM_010705	LGALS3												0.878	0.178	0.026	0.971	0.217	0.02	0.71	0.265	0.003	0.806	0.132	0.005	0.554	0.411	0.21	6.789	2.024	0.081	0.936	0.188	0.509	5.68	1.588	0.004	1.147	0.067	0.228	1.247	0.413	0.089	-0.316	0.241	0	0
ENSMUSG00000041959	S100a10	20194	NM_009112	S100A10												0.881	0.16	0.028	1.013	0.169	0.026	1.057	0.349	0.003	1.722	0.114	0.001	0.423	0.08	0.001	3.852	1.205	0.007	1.432	0.112	0.015	1.334	0.189	0.001	1.3	0.271	0.002	1.382	0.388	0.125	0.6	0.317	0	0
ENSMUSG00000020917	Acly	104112	NM_134037	ACLY				*								0.985	0.022	0.498	1	0.032	0.52	0.691	0.132	0	1.112	0.172	0.004	0.452	0.242	0.004	1.292	0.068	0.058	1.58	0.038	0.004	1.142	0.134	0.004	1.232	0.221	0.004	0.295	0.119	0.004	-0.359	0.146	0	1
ENSMUSG00000002265	Peg3	18616	NM_001010988 ; NM_008817	ZIM2												1.013	0.07	0.322	0.975	0.081	0.305	0.982	0.097	0.285	2.869	0.727	0	4.321	0.98	0.087	3.391	0.841	0	0.798	0.188	0	2.418	2.08	0.098	1.072	0.056	0.077	0.832	0.141	0.202	-0.2	0.615	0.006	0
ENSMUSG00000022425	Enpp2	18606	NM_015744	ENPP2				*						*		0.915	0.053	0.098	0.936	0.066	0.06	0.258	0.213	0.005	1.446	0.119	0	0.631	0.213	0.003	1.686	0.234	0.005	1.738	0.351	0	0.651	0.09	0	1.01	0.158	0	1.212	0.179	0.001	0.12	0.179	0	0
ENSMUSG00000030790	Adm	11535	NM_009627	ADM				*			*					1.045	0.075	0.14	0.972	0.069	0.17	0.386	0.093	0.014	2.998	0.69	0.077	1.056	0.109	0.629	1.063	0.099	0.458	0.908	0.051	0.852	0.787	0.133	0.008	1.039	0.095	0.47	0.931	0.079	0.068				0
ENSMUSG00000038393	Txnip	56338	NM_023719 ; NM_001009935	TXNIP				*								1.585	0.32	0	1.773	0.452	0	2.494	1.236	0	1.07	0.201	0	0.922	0.158	0.012	1.94	1.273	0	1.147	0.219	0	0.417	0.129	0	1.096	0.2	0.011	1.024	0.348	0.036				2
ENSMUSG00000026827	Gpd2	14571	NM_010274	GPD2			*							*		1.086	0.057	0.37	1.06	0.042	0.335	0.824	0.163	0.018	0.903	0.174	0.019	0.533	0.14	0.003	0.862	0.293	0.016	0.656	0.103	0.006	0.453	0.164	0.095	1.274	0.23	0.005	0.457	0.112	0.001				0
ENSMUSG00000020538	Srebf1	20787	NM_011480	SREBF1				*				*			*	0.956	0.044	0.414	0.93	0.055	0.421	1.031	0.196	0.149	0.781	0.19	0.002	0.499	0.058	0.001	0.953	0.259	0.029	1.173	0.058	0.033	0.574	0.089	0	2.396	0.38	0	1.157	0.263	0.007	-0.598	0.131	0	0
ENSMUSG00000005125	Ndrg1	17988 ; 17990	NM_010884 ; NM_008681	NDRG1												0.971	0.063	0.021	1.011	0.089	0.019	0.302	0.091	0.002	1.324	0.073	0	1.007	0.187	0.063	1.462	0.213	0.003	0.293	0.06	0	2.203	1.77	0	0.946	0.259	0.003	4.104	2.925	0.005				2
ENSMUSG00000004460	Dnajb11	67838	NM_026400	DNAJB11																		0.767	0.155	0.012	1.486	0.258	0	2.836	1.221	0.001	1.096	0.208	0.033	5.085	0.437	0.001	1.116	0.161	0	0.911	0.084	0	1.286	0.417	0.06				3
ENSMUSG00000060802	B2m	12010	NM_009735	B2M				*			*					0.95	0.117	0	1.361	0.141	0	0.794	0.134	0	1.212	0.368	0.081	1.127	0.221	0.125	3.419	1.898	0.043	1.98	1.638	0.202	1.112	0.113	0.034	1.1	0.059	0.034	1.441	0.427	0.092	-0.4	0.22	0	0
ENSMUSG00000026526	Fh1	14194	NM_010209	FH											*	1.042	0.094	0.015	1.191	0.142	0.012	1.332	0.138	0.003	0.683	0.148	0.002	0.377	0.136	0.001	0.718	0.091	0.002	0.415	0.021	0.001	1.411	0.281	0	0.894	0.189	0	1.229	0.256	0				2
ENSMUSG00000006611	Hfe	15216	NM_010424	HFE				*								0.985	0.034	0.063	0.982	0.039	0.043	0.93	0.063	0.03	0.57	0.099	0.001	1.011	0.102	0.001	0.523	0.23	0.049	1.075	0.039	0.095	2.413	0.32	0	0.595	0.124	0.001	1.19	0.183	0.08	-0.105	0.448	0.002	0
ENSMUSG00000009013	Dynll1	56455 ; 677476 ; 627788 ; 637840 ; 665815 ; 670395	XR_003839 ; NM_019682	DYNLL1												0.79	0.128	0.07	1.062	0.191	0.062	0.921	0.118	0.037	0.987	0.124	0.034	5.156	2.418	0.034	2.212	0.307	0.034	1.352	0.111	0.034	1.349	0.252	0.034	0.628	0.11	0.034	1.581	0.417	0.034
ENSMUSG00000015568	Lpl	16956 ; 669888	NM_008509	LPL		*		*			*			*	*	0.707	0.175	0.377	0.765	0.227	0.337	1.248	0.173	0.749	0.715	0.146	0.013	1.662	0.771	0.421	1.122	0.063	0.013	1.04	0.084	0.38	0.804	0.053	0.014	0.914	0.05	0.268	0.607	0.15	0.055				0
ENSMUSG00000058672	Tubb2a ; Tubb2b	22151	NM_009450	TUBB2A												0.751	0.123	0.13	1.004	0.306	0.098	0.683	0.243	0.002	1.128	0.069	0.014	0.537	0.151	0.014	2.052	1.405	0.014	2.499	0.631	0.014	4.166	1.272	0.014	0.814	0.247	0.014	1.197	0.364	0.015	-0.2	0.448	0.008	0
ENSMUSG00000024747	Aldh1a7	26358	NM_011921																						0.605	0.128	0.001	0.642	0.21	0.001	0.926	0.173	0.192	0.849	0.104	0.092	9.021	1.885	0.001	0.769	0.17	0	1.263	0.218	0.04	-0.2	0.359	0
ENSMUSG00000038642	Ctss	13040	NM_021281	CTSS												1.001	0.057	0.218	1.067	0.088	0.176	0.647	0.163	0.042	0.702	0.136	0	4.61	4.518	0.001	1.811	0.468	0.019	0.71	0.38	0.001	5.72	2.518	0	1.183	0.466	0.001	5.077	3.203	0.001	-0.6	0.236	0	0
ENSMUSG00000027712	Anxa5	11747	NM_009673	ANXA5												1.02	0.121	0.014	1.169	0.219	0.014	0.973	0.361	0.003	1.43	0.081	0.009	0.257	0.025	0.009	1.368	0.28	0.01	0.703	0.069	0.009	1.086	0.187	0.008	1.435	0.169	0.01	1.398	0.317	0.058	0.6	0.226	0.065	0
ENSMUSG00000023951	Vegfa	22339	NM_001025250 ; NM_001025257 ; NM_009505	VEGF			*	*								0.928	0.067	0.023	1.033	0.114	0.022	0.697	0.182	0	0.807	0.122	0.087	0.929	0.037	0.196	1.202	0.057	0.161	0.861	0.232	0.012	0.246	0.139	0.068	0.999	0.175	0.022	0.572	0.154	0.087				0
ENSMUSG00000001020	S100a4	20198	NM_011311	S100A4												0.624	0.138	0.065	0.628	0.181	0.064	2.222	0.839	0.244	1.134	0.479	0	1.026	0.046	0.754	1.854	0.631	0.002	1.059	0.08	0.055	4.989	0.317	0.001	0.974	0.103	0.508	3.12	2.297	0.092				0
ENSMUSG00000031502	Col4a1	12826	NM_009931	COL4A1							*					1.056	0.075	0.324	1.015	0.122	0.328	0.553	0.331	0.031	0.718	0.059	0	0.45	0.195	0.016	1.347	0.197	0.001	1.908	0.511	0.008	1.13	0.112	0	0.645	0.156	0.005	0.867	0.196	0				0
ENSMUSG00000024990	Rbp4	19662	NM_011255	RBP4				*			*			*		0.588	0.253	0.835	0.509	0.247	0.84	1.298	1.179	0.025	0.563	0.132	0.006	0.957	0.098	0.001	1.216	0.875	0.106	1.938	0.334	0.046	1.285	0.16	0.001	0.935	0.07	0.001	1.303	0.222	0.01	-0.316	0.175	0	0
ENSMUSG00000029998	Pcyox1	66881	NM_025823	PCYOX1												1.412	0.281	0.069	1.25	0.377	0.056	1.131	0.171	0.185	1.766	0.266	0.009	0.858	0.202	0.01	1.073	0.057	0.014	0.392	0.019	0.011	2.071	0.195	0.008	0.968	0.198	0.009	1.555	0.452	0.039				0
ENSMUSG00000075461	Hmgcs1	208715	NM_145942	HMGCS1												1.047	0.073	0.146	1.019	0.112	0.165	0.483	0.163	0.004	1.205	0.156	0	0.438	0.313	0.002	1.365	0.326	0.007	2.543	0.625	0	1.608	0.326	0	1.227	0.202	0	2.021	0.415	0.001				0
ENSMUSG00000041567	Serpina12	68054	NM_026535	SERPINA12				*																	0.85	0.036	0.665	0.096	0.046	0.099	0.987	0.156	0.733	0.859	0.05	0.614	1.25	0.102	0.684	0.281	0.019	0.045	0.949	0.075	0.664	0.598	0.056	0.293
ENSMUSG00000032193	Ldlr	16835	NM_010700	LDLR										*		1.024	0.028	0.532	1.005	0.03	0.552	0.402	0.205	0.074	0.854	0.083	0.009	0.212	0.091	0.002	0.865	0.045	0.018	1.066	0.161	0.001	2.694	0.829	0.003	1.273	0.424	0	1.456	0.222	0.014	-0.6	0.296	0.003	0
ENSMUSG00000031722	Hp	15439	NM_017370	HP ; HPR							*					0.833	0.087	0.79	0.933	0.115	0.757	1.084	0.069	0.53	2.598	0.545	0.003	1.347	0.493	0.007	2.357	1.094	0	0.822	0.02	0.09	0.769	0.242	0	1.274	0.378	0	0.643	0.309	0.006	0.2	0.474	0.003	0
ENSMUSG00000042808	Gpx2		NM_030677	GPX2	*											0.975	0.041	0.277	0.941	0.05	0.273	0.429	0.158	0.006	1.291	0.108	0.014	2.082	0.758	0.014	1.216	0.154	0.014	0.789	0.066	0.014	1.211	0.122	0.027	0.866	0.097	0.014	0.225	0.177	0.017				2
ENSMUSG00000028788	Ptp4a2	19244	NM_008974	PTP4A2												0.877	0.171	0	0.931	0.21	0	0.82	0.216	0	1.444	0.125	0.007	1.821	0.72	0.03	0.663	0.198	0.014	2.502	0.199	0.032	1.434	0.109	0.004	1.236	0.097	0.01	1.469	0.458	0.004	0.4	0.648	0.121
ENSMUSG00000021094	Dhrs7	66375	NM_025522	DHRS7												1.017	0.209	0.032	1.246	0.293	0.024	0.677	0.13	0.004	0.887	0.063	0.002	2.563	0.299	0.004	0.518	0.022	0.188	2.271	0.487	0.002	0.625	0.053	0.001	0.931	0.324	0.046	0.659	0.118	0.036				0
ENSMUSG00000026879	Gsn	227753	NM_146120	GSN							*					1.239	0.112	0.085	1.267	0.181	0.067	0.753	0.321	0.012	1.375	0.06	0.003	0.695	0.028	0.751	1.748	0.303	0.003	0.706	0.185	0.038	0.515	0.16	0.003	1.036	0.078	0.396	0.809	0.261	0.003	-0.316	0.2	0.001	1
ENSMUSG00000023044	Csad	246277	NM_144942	CSAD												0.97	0.052	0.463	0.979	0.062	0.43	1.13	0.081	0.082	1.114	0.188	0.001	0.369	0.014	0.002	0.967	0.108	0.051	1.036	0.061	0.003	0.373	0.185	0.001	0.2	0.065	0.001	0.926	0.066	0.004				0
ENSMUSG00000039745	Htatip2	53415	NM_016865	HTATIP2												0.985	0.039	0.2	1.015	0.05	0.166	0.816	0.344	0.018	0.671	0.163	0.004	0.602	0.125	0.018	1.034	0.096	0.38	1.563	0.178	0.008	3.422	0.48	0.001	0.565	0.09	0.018	0.873	0.161	0.049				0
ENSMUSG00000022270	1810015C04Rik	66270	NM_001034851 ; NM_025459	NP_001030022.1												0.838	0.122	0.007	1.181	0.415	0.007	0.518	0.157	0.001	1.144	0.103	0.001	1.115	0.342	0	1.193	0.038	0	5.265	2.636	0.001	3.445	2.026	0.001	0.801	0.175	0	1.362	0.304	0				0
ENSMUSG00000056749	Nfil3	18030	NM_017373	NFIL3												0.935	0.05	0.012	1.094	0.096	0.012	0.407	0.118	0.002	1.513	0.126	0.082	1.607	0.179	0.064	1.665	0.349	0	1.306	0.249	0.01	1.281	0.237	0.014	0.559	0.164	0	0.933	0.136	0.061				0
ENSMUSG00000025153	Fasn	14104	NM_007988	FASN								*				0.984	0.048	0.71	0.927	0.044	0.716	0.869	0.085	0.266	0.879	0.147	0	0.251	0.095	0.001	1.576	0.454	0.209	1.543	0.533	0.05	0.689	0.079	0	2.716	0.38	0	0.551	0.26	0.004	-0.4	0.179	0
ENSMUSG00000062515	Fabp4	11770	NM_024406	FABP4				*								0.803	0.395	0.012	0.825	0.354	0.009	2.104	0.93	0.156	1.033	0.111	0.009	0.412	0.209	0.315	2.847	0.233	0.016	2.432	0.81	0.027	0.909	0.051	0.009	1.193	0.352	0.297	1.283	0.205	0.009	-0.2	0.203	0	0
ENSMUSG00000026739	Bmi1	12151	NM_007552	BMI1												0.622	0.106	0.097	1.046	0.245	0.081	0.488	0.164	0.054	0.867	0.202	0.012	1.572	0.214	0.426	1.745	0.128	0.006	0.548	0.114	0.013	1.753	0.592	0.003	0.593	0.17	0.018	0.857	0.181	0.004				1
ENSMUSG00000018566	Slc2a4	20528	NM_009204	SLC2A4				*	*	*						1.114	0.067	0.255	1.154	0.063	0.254	1.014	0.057	0.446	1.175	0.48	0.076	1.113	0.068	0.434	0.845	0.066	0.001	0.845	0.079	0.731	0.213	0.091	0.057	1.065	0.121	0.526	0.826	0.273	0.013	0.6	0.426	0.008	0
ENSMUSG00000037465	Klf10	21847	NM_013692	KLF10												1.326	0.29	0.029	1.412	0.326	0.028	0.732	0.26	0.023	1.338	0.259	0	1.175	0.133	0.002	1.372	0.449	0.002	3.749	1.72	0	1.864	0.452	0	0.897	0.129	0.001	1.34	0.279	0.029	-0.2	0.102	0.337	0
ENSMUSG00000037601	Nme1	18102	NM_008704	NME1												0.797	0.065	0.002	0.895	0.101	0.002	1.144	0.429	0	1.04	0.255	0.003	1.339	0.189	0.004	0.779	0.07	0.06	2.698	0.882	0.001	3.623	1.48	0.003	0.601	0.273	0.003	1.222	0.153	0.014	0	0.336	0	5
ENSMUSG00000029580	Actb	11461	NM_007393																						0.867	0.292	0	0.843	0.206	0	0.765	0.019	0	0.473	0.148	0	0.203	0.068	0	2.279	0.823	0	0.532	0.387	0	0	0.405	0.001
ENSMUSG00000001627	Ifrd1	15982	NM_013562	IFRD1												0.863	0.082	0.242	1.017	0.137	0.16	0.611	0.207	0	1.076	0.222	0.001	0.859	0.109	0.255	1.337	0.104	0.004	7.319	1.545	0.005	1.08	0.272	0.001	0.813	0.181	0.01	1.596	0.659	0.045	0.8	0.103	0	3
ENSMUSG00000025746	Il6	16193	NM_031168	IL6	*			*							*	0.998	0.048	0.171	0.992	0.08	0.195	0.105	0.041	0.014	1.014	0.073	0.579	1.031	0.128	0.78	0.967	0.035	0.741	1.354	0.178	0.461	1.171	0.156	0.729	0.925	0.07	0.639	0.897	0.124	0.612	0.12	0.077	0.176	0
ENSMUSG00000027804	Ppid	433862 ; 67738	NM_026352 ; XR_003730	PPID												0.98	0.141	0.002	1.171	0.239	0.002	0.669	0.108	0.001	1.811	0.433	0.002	1.137	0.206	0.008	0.872	0.156	0.021	1.278	0.197	0.007	2.811	0.926	0.003	0.528	0.198	0.001	0.595	0.253	0.001
ENSMUSG00000041236	Vps41	218035	NM_172120	VPS41												0.972	0.049	0.163	0.974	0.05	0.118	1.062	0.061	0.003	0.569	0.059	0.001	0.702	0.123	0.034	0.675	0.079	0.04	0.383	0.05	0.003	1.85	0.261	0	0.958	0.088	0.004	1.232	0.292	0.003				0
ENSMUSG00000027540	Ptpn1	19246	NM_011201	PTPN1	*			*		*						0.972	0.033	0.134	0.981	0.05	0.145	0.857	0.122	0.045	1.083	0.314	0.002	1.136	0.435	0.034	1.273	0.4	0.007	1.003	0.013	0.004	0.85	0.315	0.02	1.125	0.182	0.04	0.964	0.138	0.018				0
ENSMUSG00000063558	Aox1	11761	NM_009676	AOX1										*		0.994	0.032	0.669	0.985	0.034	0.677	0.48	0.143	0.017	3.066	1.082	0.027	1.73	0.518	0.07	1.599	0.267	0.302	0.819	0.063	0.794	1.339	0.18	0.002	0.374	0.051	0.024	1.109	0.245	0.081				1
ENSMUSG00000038894	Irs2	384783		IRS2	*		*	*	*				*			1.046	0.122	0.024	1.017	0.134	0.02	0.371	0.155	0	1.165	0.034	0.529	0.924	0.035	0.628	1.085	0.22	0.372	1.084	0.124	0.233	0.941	0.109	0.484	0.933	0.078	0.531	0.941	0.075	0.595				0
ENSMUSG00000005161	Prdx2	21672 ; 633295	NM_011563								*														0.362	0.049	0.081	0.605	0.065	0.149	0.433	0.096	0.019	0.457	0.113	0.058	1.142	0.103	0.17	0.987	0.063	0.316	0.984	0.049	0.09	0	0.131	0
ENSMUSG00000020132	Rab21	216344	NM_024454	RAB21												1.056	0.231	0.005	1.296	0.345	0.004	0.392	0.125	0.002	0.844	0.233	0.008	0.939	0.32	0.021	0.863	0.147	0.016	1.997	0.264	0.011	2.566	0.63	0.009	0.827	0.282	0.015	1.16	0.299	0.008	-0.2	0.164	0.001	0
ENSMUSG00000032786	Alas1	11655	NM_020559	ALAS1												0.897	0.167	0.093	0.898	0.211	0.093	0.44	0.088	0.028	0.655	0.018	0.002	0.471	0.108	0.002	0.543	0.105	0.005	0.928	0.04	0.095	0.919	0.115	0.001	0.833	0.312	0.002	1.27	0.42	0.038	-0.2	0.137	0	0
ENSMUSG00000022884	Eif4a2	13682	NM_013506	EIF4A2				*								1.047	0.135	0.014	1.352	0.15	0.014	0.791	0.137	0.014	1.32	0.135	0.054	1.111	0.305	0.054	1.284	0.143	0.054	0.672	0.053	0.054	0.675	0.078	0.054	1.026	0.118	0.054	1.593	0.535	0.054				0
ENSMUSG00000040613	Apobec1	11810	NM_031159	APOBEC1												0.984	0.042	0.154	0.987	0.053	0.14	0.975	0.057	0.313	0.623	0.264	0	1.033	0.072	0.113	1.009	0.125	0.136	0.847	0.079	0.093	10.621	2.705	0	0.402	0.172	0.002	1.014	0.1	0.213				0
ENSMUSG00000025479	Cyp2e1	13106	NM_021282	CYP2E1				*								0.98	0.036	0.254	0.943	0.042	0.256	1.066	0.072	0.36	0.185	0.159	0.002	1.087	0.076	0.004	0.347	0.253	0.021	0.929	0.088	0.153	0.249	0.092	0.001	0.95	0.038	0.001	0.454	0.182	0.006				3
ENSMUSG00000024085	Man2a1	17158	NM_008549	MAN2A1												1.141	0.101	0.238	0.931	0.077	0.26	0.793	0.258	0.003	2.948	0.08	0	1.546	0.241	0	1.475	0.132	0.166	2.22	0.32	0.003	0.639	0.184	0.001	0.959	0.147	0	1.018	0.087	0.07	0.316	0.245	0	0
ENSMUSG00000024371	Cfb	14962	NM_008198	CFB							*														2.426	1.123	0.034	3.245	0.552	0.034	1.025	0.084	0.429	0.789	0.043	0.331	1.025	0.123	0.034	0.7	0.062	0.034	0.908	0.12	0.449	-0.8	0.378	0	4
ENSMUSG00000044748	Defb1	13214	NM_007843	DEFB1												0.945	0.047	0.785	0.966	0.05	0.745	1.403	0.598	0.007	0.901	0.106	0.275	1.126	0.158	0.194	1.182	0.186	0.502	0.018	0.007	0	1.074	0.215	0.245	1.069	0.094	0.458	1.114	0.126	0.463				0
ENSMUSG00000028599	Tnfrsf1b	21938	NM_011610	TNFRSF1B				*								0.949	0.048	0.325	1.102	0.08	0.244	1.099	0.092	0.332	1.475	0.609	0.001	1.323	0.366	0.004	1.017	0.088	0.01	0.943	0.085	0.011	2.498	0.689	0.002	0.495	0.161	0.002	1.227	0.129	0.012	-0.8	0.219	0.009	0
ENSMUSG00000037458	Azin1	54375	NM_018745	AZIN1												1.184	0.134	0.012	1.269	0.177	0.012	0.647	0.114	0	0.744	0.117	0	1.135	0.355	0.001	2.58	1.229	0.001	1.062	0.257	0.001	2.254	0.679	0	0.869	0.2	0	1.923	0.858	0.018				0
ENSMUSG00000031996	Aplp2	11804	NM_009691	APLP2												1.109	0.063	0.054	1.082	0.068	0.035	0.878	0.194	0	0.948	0.151	0	0.374	0.055	0	1.441	0.166	0.001	0.6	0.107	0.013	0.441	0.174	0	1.069	0.237	0	0.743	0.289	0.002				0
ENSMUSG00000060923	Acyp2	75572	NM_029344	ACYP2												0.719	0.118	0.021	0.775	0.134	0.015	0.83	0.154	0.033	1.123	0.376	0.002	0.614	0.132	0.184	0.743	0.237	0.001	0.663	0.183	0.031	3.294	0.564	0.001	1.002	0.108	0.09	1.286	0.25	0	0.8	0.415	0.001
ENSMUSG00000051439	Cd14	12475	NM_009841	CD14				*			*					0.977	0.075	0.454	1.033	0.091	0.466	0.798	0.201	0.12	1.143	0.14	0.001	1.19	0.428	0.047	1.083	0.04	0.032	0.97	0.054	0.217	4.728	2.979	0.001	0.992	0.053	0.01	1.306	0.235	0.035	-0.4	0.473	0.001	0
ENSMUSG00000027199	Gatm	67092	NM_025961	GATM												0.759	0.182	0.006	1.64	0.577	0.005	1.33	0.608	0	3.401	1.531	0.001	1.268	0.545	0.075	0.954	0.15	0.059	0.768	0.242	0	5.551	4.074	0.001	0.868	0.235	0.003	1.661	0.515	0.011				0
ENSMUSG00000020053	Igf1	16000	NM_184052 ; NM_010512	IGF1				*			*					0.948	0.035	0.318	0.972	0.036	0.256	1.133	0.157	0.397	0.766	0.013	0	1.928	0.219	0	1.004	0.049	0.007	0.86	0.063	0.235	0.874	0.101	0	0.949	0.083	0	1.166	0.169	0.078	-0.8	0.137	0	2
ENSMUSG00000018796	Acsl1	14081	NM_007981	ACSL1	*											1.215	0.211	0.001	1.221	0.262	0.001	0.753	0.246	0.001	1.048	0.146	0.001	0.995	0.243	0.001	1.617	0.032	0.001	1.159	0.116	0.092	1.364	0.239	0.001	0.954	0.088	0	1.786	0.502	0.001	-0.527	0.105	0
ENSMUSG00000024659	Anxa1	16952	NM_010730	ANXA1												0.918	0.203	0.098	0.847	0.186	0.074	0.146	0.073	0.009	0.925	0.072	0	0.83	0.183	0.073	1.712	0.17	0	1.064	0.066	0.551	1.844	0.293	0	0.739	0.178	0.087	0.946	0.308	0	0.105	0.05	0.001	0
ENSMUSG00000004032	Gstm5	14866	NM_010360	GSTM3												0.825	0.162	0.005	0.829	0.21	0.005	2.309	0.865	0.004	1.407	0.202	0.001	0.786	0.092	0.006	0.975	0.048	0	2.859	1.081	0	0.795	0.281	0	0.763	0.116	0	1.336	0.398	0				0
ENSMUSG00000019970	Sgk	20393	NM_011361	SGK												0.989	0.196	0.014	1.195	0.217	0.013	1.032	0.314	0.003	0.61	0.006	0	0.562	0.39	0.006	0.494	0.108	0	2.366	0.195	0.003	1.27	0.347	0	0.774	0.221	0.001	1.01	0.149	0	0.632	0.071	0.008	2
ENSMUSG00000028648	Ndufs5	595136 ; 631712		NDUFS5												0.779	0.077	0.023	0.936	0.088	0.024	1.14	0.156	0.025	0.607	0.173	0.083	0.465	0.189	0.094	1.138	0.395	0.026	0.988	0.393	0.088	1.813	0.203	0.037	0.504	0.122	0.038	1.861	0.793	0.032				0
ENSMUSG00000037411	Serpine1	18787	NM_008871	SERPINE1				*			*					1.051	0.048	0.879	0.966	0.042	0.89	0.204	0.099	0.193	1.12	0.438	0.001	1.001	0.275	0.294	1.528	0.371	0.013	1.195	0.055	0.224	4.001	2.502	0.005	1.089	0.138	0.379	1.411	0.199	0.063				2
ENSMUSG00000030483	Cyp2b10 ; Cyp2b13	13088	NM_009998 ; NM_009999																						0.853	0.026	0.249	0.357	0.025	0.049	1.014	0.032	0.256	1.106	0.079	0.232	1.106	0.142	0.319	0.107	0.026	0.017	0.934	0.131	0.33
ENSMUSG00000027513	Pck1	18534	NM_011044	PCK1				*							*	0.69	0.202	0.566	0.57	0.196	0.607	1.105	0.072	0.672	1.925	0.624	0.001	1.279	0.307	0	1.833	0.143	0.088	1.385	0.231	0.431	0.697	0.151	0	0.787	0.119	0	1.329	0.194	0.005	0	0.505	0	4
ENSMUSG00000025289	Prdx4	53381	NM_016764	PRDX4												0.916	0.182	0.026	1.295	0.288	0.024	0.829	0.144	0.006	1.542	0.237	0.001	2.129	0.356	0.001	1.236	0.325	0.17	0.757	0.275	0.001	2.412	0.498	0.001	0.92	0.143	0.001	1.141	0.225	0.014	0.738	0.184	0	0
ENSMUSG00000021549	Rasa1	218397	NM_145452	RASA1				*								0.944	0.048	0.027	0.97	0.074	0.02	0.99	0.187	0	0.802	0.154	0	1.084	0.202	0.025	0.957	0.167	0.004	1.55	0.239	0.001	3.137	1.015	0	0.84	0.152	0.001	1.29	0.353	0.001	-0.105	0.268	0.003	2
ENSMUSG00000029727	Cyp3a13	13113	NM_007819	CYP3A5 ; CYP3A4 ; CYP3A7 ; CYP3A43												0.936	0.071	0.505	0.94	0.075	0.394	2.794	0.842	0.001	0.803	0.11	0.023	0.125	0.046	0	1.072	0.151	0.106	0.923	0.023	0.049	1.252	0.107	0.02	0.935	0.109	0	1.01	0.099	0.155	0.105	0.111	0.935	4
ENSMUSG00000031489	Adrb3	11556	NM_013462	ADRB3	*			*					*			0.986	0.045	0.931	0.961	0.054	0.94	1.072	0.045	0.806	2.268	0.544	0.005	1.033	0.042	0.631	0.934	0.083	0.777	0.922	0.05	0.46	0.465	0.171	0	0.958	0.034	0.386	1.03	0.076	0.057	0.105	0.176	0.002	0
ENSMUSG00000017754	Pltp	18830	NM_011125	PLTP				*								1.017	0.094	0.243	0.995	0.128	0.225	0.774	0.405	0.025	0.926	0.145	0.004	0.081	0.019	0.22	1.623	0.36	0.288	0.916	0.037	0.859	1.143	0.189	0.004	2.912	0.572	0.024	3.489	1.495	0.032				0
ENSMUSG00000016503	Gtf3a	66596	NM_025652	GTF3A												0.613	0.103	0	0.709	0.141	0	1.745	0.325	0	0.995	0.082	0.015	1.053	0.032	0.057	1.238	0.13	0.05	2.131	0.493	0.053	0.6	0.111	0.008	0.981	0.124	0.056	0.831	0.124	0.009	0.2	0.097	0.055
ENSMUSG00000021477	Ctsl	13039	NM_009984	CTSL2				*								0.971	0.034	0.484	0.994	0.039	0.405	0.999	0.157	0.118	0.659	0.13	0	1.11	0.043	0	1.503	0.153	0.001	1.016	0.143	0	1.997	0.283	0	1.153	0.111	0	1.511	0.589	0.018	-0.359	0.126	0	0
ENSMUSG00000025068	Gsto1	14873	NM_010362																						0.374	0.079	0.007	0.74	0.16	0.011	0.323	0.107	0.002	0.83	0.093	0.218	1.498	0.276	0.005	0.71	0.101	0.002	1.188	0.226	0.065
ENSMUSG00000027750	Postn	50706	NM_015784	POSTN							*					0.983	0.055	0.092	0.971	0.074	0.049	0.732	0.285	0.087	1.302	0.308	0	0.937	0.09	0.591	1.572	0.63	0.016	1.536	0.305	0.352	2.685	0.49	0	0.976	0.098	0.388	1.605	0.596	0.085	0.2	0.267	0	0
ENSMUSG00000023286	Ube2j2	140499	NM_001039157 ; NR_002889 ; NM_021402 ; NM_001039159 ; NM_001039158																						1.121	0.175	0.023	0.773	0.1	0.018	1.253	0.196	0.04	2.41	0.228	0.012	2.373	0.605	0.008	0.632	0.111	0.009	1.274	0.26	0.009
ENSMUSG00000063015	Ccni	12453	NM_017367 ; XR_003513	CCNI												0.976	0.188	0.016	0.887	0.23	0.015	0.757	0.109	0.002	1.026	0.643	0.031	0.744	0.176	0.068	2.668	0.96	0.038	3.323	0.298	0.031	1.434	0.685	0.025	1.829	0.513	0.142	1.164	0.598	0.097				0
ENSMUSG00000024587	Nars	70223	NM_027350	NARS												0.889	0.149	0.028	1.067	0.23	0.026	1.527	0.387	0.002	0.485	0.076	0.002	1.832	1.064	0.015	0.586	0.098	0.031	1.149	0.048	0.001	1.401	0.143	0.001	0.959	0.1	0.001	1.394	0.417	0.007	-0.105	0.141	0	0
ENSMUSG00000026656	Fcgr2b	14130	NM_010187	FCGR2B ; FCGR2C ; FCGR2A				*								0.956	0.08	0.384	0.876	0.064	0.4	1.178	0.103	0.273	0.237	0.06	0.077	1.162	0.378	0.166	0.864	0.179	0.871	0.868	0.111	0.768	1.446	0.507	0.007	1.123	0.295	0.007	1.052	0.124	0.469	-0.8	0.815	0.002	0
ENSMUSG00000024610	Cd74	16149	NM_010545	CD74												1.311	0.306	0.006	1.968	0.424	0.006	1.812	0.945	0.002	1.06	0.265	0.001	2.483	2.491	0.003	2.285	1.385	0.01	1.31	0.455	0.003	0.679	0.185	0	1.907	0.634	0	0.759	0.283	0.01	0.105	0.207	0	0
ENSMUSG00000021114	Atp6v1d	73834	NM_023721	ATP6V1D												1.067	0.169	0.035	1.18	0.225	0.034	0.708	0.135	0.022	0.801	0.227	0	0.857	0.224	0.002	0.786	0.184	0	0.571	0.032	0	2.415	0.835	0.001	0.648	0.238	0.001	1.221	0.211	0	0	0.068	0.013	2
ENSMUSG00000025534	Gusb	110006	NM_010368																						1.022	0.427	0	0.779	0.029	0.004	0.791	0.096	0.03	3.573	0.89	0.001	2.212	0.371	0	0.868	0.169	0.002	1.391	0.162	0.06
ENSMUSG00000024372	C2	12263	NM_013484	C2							*														1.02	0.127	0.001	1.046	0.302	0.001	0.951	0.048	0.014	1.038	0.146	0.013	0.29	0.103	0.001	0.388	0.048	0.001	0.994	0.033	0.033				3
ENSMUSG00000051855	Mest	17294	NM_008590	MEST												0.92	0.075	0.105	0.846	0.076	0.141	1.61	0.417	0.007	0.359	0.087	0.001	0.919	0.065	0.312	1.341	0.215	0.055	0.783	0.05	0.33	3.285	0.289	0	1.091	0.109	0.248	2.815	0.68	0.125				0
ENSMUSG00000001131	Timp1	21857	NM_011593	TIMP1							*					0.972	0.118	0.197	1.04	0.135	0.189	0.376	0.085	0.003	1.455	0.457	0.004	1.069	0.013	0.032	1.016	0.117	0.021	0.973	0.063	0.056	1.44	0.11	0.012	0.944	0.092	0.018	0.927	0.179	0.045	0.738	0.37	0.002	0
ENSMUSG00000033429	Mcee	73724	NM_028626	MCEE																		0.983	0.093	0.013	0.698	0.154	0.001	0.766	0.164	0.001	0.441	0.037	0	0.341	0.07	0.014	0.789	0.126	0	1.11	0.135	0	1.061	0.276	0.038				3
ENSMUSG00000021959	Lats2	50523	NM_015771	LATS2																		1.017	0.163	0.073	1.532	0.138	0.001	0.781	0.239	0.008	1.894	0.512	0.002	1.552	0.415	0.04	1.905	0.338	0.001	0.502	0.193	0.002	1.211	0.421	0.001	0	0.182	0.033	0
ENSMUSG00000021518	Ptdss1	19210	NM_008959	PTDSS1												0.961	0.109	0.008	0.901	0.083	0.01	1.323	0.184	0.004	0.715	0.162	0.003	0.623	0.033	0.018	0.62	0.297	0.004	0.643	0.186	0.014	0.467	0.214	0.014	1.249	0.248	0.001	0.878	0.16	0.052	-0.6	0.261	0.001	0
ENSMUSG00000024164	C3	12266	NM_009778	C3												0.88	0.197	0.413	0.91	0.203	0.377	0.578	0.249	0.006	1.177	0.144	0.003	1.218	0.251	0.005	1.647	0.924	0.046	5.67	0.956	0.085	0.88	0.046	0.003	0.944	0.059	0.003	0.898	0.104	0.003				2
ENSMUSG00000025203	Scd2	20250	NM_009128	SCD												1.053	0.067	0.96	0.889	0.053	0.968	0.691	0.126	0.388	1.051	0.142	0	0.431	0.055	0.14	1.217	0.163	0.012	2.148	0.619	0.001	3.211	0.386	0	0.962	0.126	0.153	2.175	0.422	0.002				2
ENSMUSG00000028955	Vamp3	22319	NM_009498	VAMP3												1.202	0.138	0.012	1.636	0.31	0.009	0.685	0.146	0	1.074	0.113	0.022	1.323	0.158	0.079	1.228	0.285	0.022	0.552	0.187	0.022	0.25	0.202	0.063	1.553	0.363	0.028	1.213	0.486	0.075	-0.2	0.353	0.196
ENSMUSG00000025630	Hprt1	15452	NM_013556	HPRT1												0.965	0.11	0.013	1.137	0.215	0.008	0.594	0.079	0.002	1.013	0.071	0	0.945	0.089	0	1.634	0.287	0.001	0.852	0.047	0	2.584	0.297	0	1.028	0.217	0	1.436	0.249	0.002				0
ENSMUSG00000028656	Cap1	12331	NM_007598	CAP1												0.922	0.108	0.226	1.03	0.128	0.206	0.938	0.344	0.003	5.861	0.575	0.022	1.325	0.218	0.051	0.996	0.095	0.038	1.087	0.159	0.108	0.774	0.579	0.042	1.324	0.265	0.025	0.725	0.138	0.06	0.4	0.461	0.168	2
ENSMUSG00000027962	Vcam1	22329	NM_011693	VCAM1				*								0.904	0.044	0.081	0.964	0.055	0.069	0.24	0.107	0.002	0.744	0.276	0	1.173	0.184	0.041	1.039	0.102	0.269	1.136	0.11	0.362	1.359	0.089	0.002	1.089	0.101	0.005	0.92	0.11	0.046	0	0.293	0.106	1
ENSMUSG00000032294	Pkm2	18746	XR_004372 ; XR_003350 ; XR_005019 ; XR_004111 ; XR_002533 ; XR_002235 ; NM_011099	PKM2											*	1.11	0.172	0.017	1.244	0.224	0.017	0.352	0.116	0.008	0.932	0.22	0.054	1.097	0.359	0.411	0.486	0.026	0.054	1.946	0.722	0.054	1.129	0.209	0.054	1.273	0.146	0.288	1.199	0.388	0.054	-0.6	0.189	0.001	0
ENSMUSG00000027999	Pla2g12a	66350	NM_023196 ; NM_183423	PLA2G12A												0.76	0.104	0.096	0.963	0.149	0.071	0.814	0.071	0.157	0.776	0.365	0	0.928	0.073	0.491	0.845	0.08	0	2.607	0.771	0	2.072	0.287	0	0.472	0.242	0.079	1.09	0.294	0.001	0.316	0.48	0.001	0
ENSMUSG00000032263	Bckdhb	12040	NM_199195	BCKDHB												0.982	0.026	0.697	0.966	0.03	0.697	1.044	0.066	0.553	3.59	0.259	0.001	1.791	0.371	0.001	1.091	0.288	0.002	0.85	0.227	0.001	1.234	0.183	0.001	1.183	0.133	0.001	1.304	0.381	0.041				0
ENSMUSG00000021149	Gtpbp4	69237	NM_027000	GTPBP4												1.015	0.039	0.17	0.972	0.042	0.225	0.917	0.202	0.002	0.742	0.19	0.003	0.686	0.03	0.042	0.679	0.081	0.012	0.48	0.08	0.016	1.511	0.053	0	0.842	0.059	0.001	1.373	0.432	0.065				2
ENSMUSG00000022037	Clu	12759	NM_013492	CLU							*					0.981	0.112	0.49	0.996	0.166	0.454	1.1	0.34	0	1.347	0.227	0.006	0.91	0.256	0	1.039	0.121	0.013	1.296	0.201	0.001	0.382	0.159	0.001	1.133	0.14	0	0.635	0.158	0.012				0
ENSMUSG00000044986	Tst	22117	NM_009437	TST												0.785	0.097	0.189	0.966	0.153	0.184	2.394	1.202	0.066	1.113	0.055	0.044	0.923	0.21	0.001	1.03	0.098	0.031	1.004	0.084	0.091	0.143	0.031	0.02	1.212	0.23	0.001	0.893	0.199	0.021				0
ENSMUSG00000018446	C1qbp	12261	NM_007573	C1QBP												0.891	0.148	0.023	1.057	0.233	0.019	1.063	0.276	0	1.037	0.102	0.035	1.274	0.282	0.035	1.185	0.102	0.026	2.252	0.255	0.049	2.034	0.763	0.022	0.548	0.099	0.024	1.191	0.31	0.022	0.2	0.35	0.002	0
ENSMUSG00000021775	Nr1d2	353187	NM_011584 ; XR_002604	NR1D2												1.251	0.182	0.196	1.721	0.66	0.159	0.563	0.138	0.091	0.73	0.168	0.055	0.734	0.139	0.126	1.168	0.051	0.08	0.587	0.1	0.096	0.331	0.042	0.027	1.32	0.414	0.014	1.052	0.319	0.024
ENSMUSG00000026864	Hspa5	14828	NM_022310	HSPA5												1.264	0.244	0.364	1.523	0.369	0.312	0.48	0.111	0.015	1.153	0.124	0	1.094	0.264	0	1.787	0.264	0	1.435	0.107	0	0.628	0.263	0	1.226	0.174	0	1.387	0.386	0	-0.359	0.23	0	3
ENSMUSG00000010830	Kdelr3	105785	NM_134090	KDELR3												0.947	0.055	0.109	0.951	0.056	0.093	0.985	0.119	0.011	2.132	0.548	0.001	0.931	0.145	0.385	0.757	0.227	0.031	4.278	0.546	0	1.33	0.219	0.001	0.995	0.082	0.542	0.999	0.07	0.061				0
ENSMUSG00000023224	Serping1	12258	NM_009776	SERPING1							*					0.908	0.265	0.028	1	0.307	0.022	1.128	0.476	0.003	1.092	0.079	0	1.572	0.26	0	1.665	0.408	0.004	1.572	0.448	0.002	0.853	0.265	0	1.189	0.143	0	1.077	0.336	0.018	-0.12	0.071	0	4
ENSMUSG00000032085	Tagln	21345	NM_011526	TAGLN												0.876	0.35	0.063	0.937	0.522	0.059	2.643	1.673	0.005	1.917	0.419	0.005	0.739	0.199	0.086	0.857	0.185	0.006	0.871	0.042	0.044	0.46	0.081	0.003	0.915	0.043	0.041	0.804	0.125	0.02				0
ENSMUSG00000026688	Mgst3	66447	NM_025569	MGST3												1.123	0.137	0.034	1.123	0.153	0.034	0.813	0.259	0.043	1.205	0.416	0.002	0.183	0.061	0.004	1.064	0.072	0.002	0.78	0.176	0.016	0.45	0.217	0.002	0.961	0.144	0.014	0.932	0.368	0.089				6
ENSMUSG00000023175	Bsg	12215	NM_009768	BSG												1.561	0.31	0.075	2.667	0.67	0.051	0.59	0.21	0.019	0.978	0.038	0.001	1.006	0.099	0.001	1.015	0.042	0.001	0.962	0.441	0.001	0.507	0.142	0.001	1.274	0.275	0.001	0.797	0.256	0.001	-0.598	0.132	0.012
ENSMUSG00000029777	Gars	353172	NM_180678	GARS												0.792	0.105	0.056	0.794	0.131	0.056	1.438	0.6	0.007	1.515	0.105	0.001	1.402	0.192	0.004	0.783	0.095	0.002	1.589	0.185	0.001	0.713	0.217	0.001	0.895	0.166	0.001	1.127	0.313	0.017	0.12	0.135	0.002	2
ENSMUSG00000039007	Pgcp	54381	NM_176073 ; NM_018755	NP_057218.1												1.011	0.045	0.685	0.982	0.059	0.617	0.895	0.217	0.009	0.866	0.208	0.085	0.619	0.185	0.113	0.974	0.037	0.804	0.136	0.035	0.012	1.892	0.404	0.001	0.834	0.156	0.002	1.114	0.154	0.133				1
ENSMUSG00000026615	Eprs	107508 ; 633677	NM_029735	EPRS												1.122	0.072	0.032	1.108	0.08	0.028	1.282	0.276	0	0.902	0.077	0	1.065	0.163	0.018	1.386	0.311	0.002	3.234	0.8	0	1.741	0.514	0	0.881	0.297	0.003	1.215	0.338	0.002	0.359	0.012	0	0
ENSMUSG00000034088	Hdlbp	110611	NM_133808	HDLBP												0.936	0.144	0.104	0.902	0.164	0.102	0.976	0.208	0.002	1.186	0.222	0.009	1.285	0.264	0.009	1.601	0.639	0.009	2.803	0.677	0.009	1.722	0.362	0.009	0.746	0.114	0.009	1.291	0.21	0.009				1
ENSMUSG00000024900	Cpt1a	12894	NM_013495	CPT1A				*							*	1	0.031	0.219	1.001	0.045	0.198	1.151	0.087	0.006	1.047	0.155	0.001	0.905	0.139	0	1.203	0.109	0.187	1.947	0.116	0.012	1.89	0.292	0.001	1.225	0.127	0	1.43	0.153	0.124				0
ENSMUSG00000018160	Pparbp	19014	NM_134027 ; NM_013634	PPARBP	*											0.987	0.022	0.642	0.971	0.024	0.627	1.212	0.134	0.275	0.416	0.065	0.093	0.734	0.07	0.157	0.427	0.116	0.084	0.744	0.084	0.138	0.806	0.176	0.023	1.147	0.085	0.105	0.773	0.184	0.046				0
ENSMUSG00000022462	Slc38a2	67760	NM_175121	SLC38A2												1.289	0.331	0.001	1.212	0.384	0	1.258	0.231	0.002	1.148	0.324	0	0.946	0.313	0.001	1.871	0.425	0	1.423	0.073	0	1.666	0.232	0	0.673	0.207	0	0.878	0.155	0				0
ENSMUSG00000049775	Tmsb4x	19241	NM_021278																						0.976	0.019	0	1.449	1.238	0.006	1.234	0.17	0	0.436	0.057	0	1.651	0.502	0	2.256	0.627	0.001	1.762	0.681	0.001	-0.2	0.102	0.002
ENSMUSG00000020366	Mapk9	26420	NM_016961 ; NM_207692	MAPK9	*			*								1.036	0.04	0.523	1.134	0.074	0.456	1.028	0.061	0.006	1.051	0.02	0.125	0.954	0.033	0.152	0.811	0.102	0.441	0.837	0.039	0.085	0.457	0.069	0.046	1.091	0.211	0.045	0.811	0.128	0.145	-0.316	0.016	0.002	1
ENSMUSG00000002289	Angptl4	57875	NM_020581	ANGPTL4							*					1.021	0.06	0.375	0.994	0.061	0.455	0.803	0.102	0.324	0.982	0.181	0	1.212	0.262	0.001	2.59	0.519	0.063	1.072	0.037	0.194	0.763	0.19	0	0.545	0.114	0	1.019	0.106	0.02
ENSMUSG00000035356	Nfkbiz	80859	NM_030612	NFKBIZ	*																	1.669	0.843	0	1.802	0.629	0.014	1.049	0.153	0.247	0.886	0.037	0.062	1.679	0.212	0	21.369	20.602	0	1.013	0.104	0.034	1.451	0.421	0.021				0
ENSMUSG00000019916	P4ha1	18451	NM_011030	P4HA1												1.1	0.178	0.045	1.123	0.171	0.044	0.212	0.107	0.025	1.4	0.07	0.01	0.808	0.081	0.432	1.463	0.252	0.026	1.266	0.329	0	1.358	0.135	0.003	0.755	0.05	0.074	0.969	0.085	0.037				0
ENSMUSG00000034826	Nup54	269113	NM_183392	NUP54												0.876	0.087	0.068	1.067	0.145	0.057	1.142	0.174	0.007	0.927	0.273	0.054	0.605	0.257	0.12	2.568	1.35	0.076	0.837	0.115	0.098	2.219	0.632	0.054	0.465	0.152	0.054	1.717	0.525	0.065				1
ENSMUSG00000050737	Ptges	64292	NM_022415	PTGES												0.992	0.048	0.266	0.959	0.063	0.248	0.874	0.051	0.093	1.366	0.336	0.038	0.949	0.102	0.285	1	0.034	0.309	1.104	0.066	0.364	0.08	0.016	0.053	1.08	0.023	0.491	0.941	0.076	0.256	0	0.427	0.077	0
ENSMUSG00000024914	Drap1	66556	NM_024176	DRAP1												0.973	0.078	0.46	1.001	0.089	0.382	0.68	0.236	0.009	1.082	0.105	0.003	0.685	0.068	0.012	0.599	0.061	0.001	0.473	0.192	0.004	0.311	0.192	0.007	1.092	0.231	0.004	0.742	0.303	0.001				0
ENSMUSG00000029762	Akr1b8	14187	NM_008012	AKR1B10				*								0.853	0.11	0.211	0.733	0.114	0.227	1.462	1.081	0.145	0.425	0.294	0.014	1.029	0.008	0.067	0.77	0.069	0.207	1.222	0.176	0.098	3.587	1.143	0.02	0.726	0.094	0.055	0.925	0.177	0.122				0
ENSMUSG00000046805			XR_003396																						0.764	0.15	0.001	2.304	1.689	0.056	1.075	0.116	0.245	1.018	0.037	0.14	13.564	5.418	0.004	1.16	0.29	0.012	1.154	0.311	0.085	-0.2	0.336	0
ENSMUSG00000024066	Xdh	22436	NM_011723	XDH												0.958	0.032	0.087	0.982	0.063	0.091	0.837	0.07	0.07	1.95	0.459	0.001	0.859	0.316	0.009	2.362	0.755	0.012	1.199	0.211	0.239	0.746	0.117	0	1.469	0.266	0.006	1.454	0.53	0.06	0.4	0.223	0	2
ENSMUSG00000033174	Mgll	23945	NM_011844	MGLL												1.015	0.192	0.01	0.81	0.137	0.009	1.653	0.753	0.014	1.766	0.357	0	0.814	0.092	0	1.761	0.352	0	1.089	0.074	0.018	0.734	0.083	0	1.251	0.174	0	1.22	0.346	0.002				0
ENSMUSG00000029142	Mrpl33			MRPL33												0.817	0.093	0.018	0.899	0.126	0.015	1.137	0.248	0.008	1.281	0.383	0.022	1.534	0.34	0.064	1.838	0.173	0.022	1.105	0.397	0.022	1.446	0.216	0.022	1.125	0.257	0.024	1.322	0.328	0.033	0.6	0.434	0	3
ENSMUSG00000000838	Fmr1	14265	NM_008031	FMR1												0.961	0.041	0.246	0.995	0.053	0.164	0.757	0.151	0	0.335	0.098	0	1.005	0.189	0.028	1.14	0.313	0.084	1.005	0.291	0.004	2.356	0.304	0	0.649	0.222	0.013	1.187	0.41	0.024				0
ENSMUSG00000063358	Mapk1	26413	NM_011949 ; NM_001038663	MAPK1				*							*	1.054	0.063	0.008	1.165	0.08	0.006	0.812	0.258	0	1.146	0.163	0	1.212	0.117	0	1.218	0.094	0.001	1.347	0.341	0	1.144	0.113	0	0.907	0.095	0	1.493	0.42	0.001	-0.6	0.491	0.666	0
ENSMUSG00000018593	Sparc	20692	NM_009242	SPARC							*					0.922	0.173	0.03	0.985	0.203	0.018	1.415	0.94	0.072	1.107	0.112	0	0.445	0.215	0.003	1.136	0.207	0	1.478	0.367	0.012	0.817	0.174	0	1.042	0.127	0	1.377	0.437	0.002	0.316	0.094	0	0
ENSMUSG00000024927	Rela	19697	NM_009045	RELA												1.06	0.063	0.049	1.144	0.069	0.044	0.573	0.074	0.004	1.233	0.119	0	0.789	0.059	0.001	1.655	0.131	0.001	1.049	0.083	0.001	0.656	0.145	0.001	0.743	0.082	0	0.946	0.117	0.001				0
ENSMUSG00000037017	Zipro1	22697	NM_011757	ZNF38																		1.214	0.1	0.276	1.006	0.123	0.003	0.729	0.074	0.019	0.511	0.068	0.008	0.694	0.3	0.016	1.785	0.695	0	0.576	0.102	0	1.654	0.529	0.016
ENSMUSG00000024921	Smarca2	67155	NM_011416 ; NM_026003	SMARCA2										*		1.081	0.113	0.036	1.049	0.123	0.034	0.793	0.177	0	1.355	0.114	0	1.012	0.089	0.01	2.13	0.322	0	1.36	0.175	0	1.45	0.353	0	1.377	0.456	0	1.452	0.538	0.034				0
ENSMUSG00000037851	Iars	105148	NM_172015	IARS												1.065	0.201	0.071	1.335	0.319	0.074	1.175	0.398	0.004	1.055	0.138	0.009	0.951	0.122	0.025	0.549	0.28	0.009	2.427	1.307	0.012	1.42	0.307	0.01	0.602	0.109	0.009	1.765	0.585	0.01	-0.105	0.053	0.386	0
ENSMUSG00000020679	Tcf2	21410	NM_009330	TCF2		*	*	*								0.889	0.091	0.248	0.877	0.116	0.292	3.954	1.565	0.027	0.898	0.108	0.884	0.902	0.019	0.779	1.046	0.123	0.91	1.161	0.119	0.762	0.911	0.068	0.723	1.198	0.1	0.203	0.837	0.192	0.96	-0.105	0.094	0.067	1
ENSMUSG00000056501	Cebpb	12608	NM_009883	CEBPB											*	1.134	0.168	0.004	1.177	0.151	0.004	1.04	0.261	0.002	1.063	0.16	0	0.953	0.382	0	1.354	0.446	0	2.866	0.734	0.004	2.4	1.354	0.001	0.821	0.29	0	0.613	0.287	0.018	0.598	0.22	0	0
ENSMUSG00000022175	Lrp10	65107	NM_022993	LRP10												0.94	0.105	0.149	0.967	0.096	0.132	0.588	0.141	0.003	1.144	0.066	0.012	0.888	0.089	0.034	1.251	0.34	0.077	2.425	0.219	0.034	0.411	0.178	0.054	1.151	0.216	0.002	0.791	0.271	0.118	0.2	0.318	0.001	0
ENSMUSG00000021025	Nfkbia	18035	NM_010907	NFKBIA	*			*								1.101	0.283	0.072	1.179	0.284	0.057	0.828	0.241	0.009	1.042	0.24	0.016	0.863	0.081	0.137	0.895	0.08	0.02	0.965	0.161	0.048	0.675	0.238	0.044	0.979	0.199	0.016	1.051	0.253	0.046	-0.2	0.257	0	2
ENSMUSG00000059456	Ptk2b	19229	NM_172498	PTK2B				*								1.023	0.024	0.894	1.017	0.033	0.886	0.856	0.064	0.257	0.93	0.035	0.001	0.832	0.135	0.014	0.895	0.033	0.073	1.476	0.068	0.01	3.244	1.145	0.001	1.01	0.115	0.009	0.952	0.094	0.084	-0.316	0.07	0.15	0
ENSMUSG00000028063	Lmna	16905	NM_001002011 ; NM_019390	LMNA				*								0.944	0.073	0.027	0.953	0.074	0.018	0.677	0.156	0	1.051	0.212	0	0.712	0.347	0	1.276	0.184	0	4.346	3.293	0	1.002	0.702	0	1.44	0.322	0	1.068	0.363	0.087				0
ENSMUSG00000024425	Ndfip1	65113	NM_022996	NDFIP1												1.019	0.194	0.018	1.342	0.372	0.013	0.451	0.098	0.01	0.932	0.056	0.001	1.135	0.079	0.001	1.161	0.185	0.002	1.393	0.131	0.001	1.51	0.114	0.001	0.836	0.082	0.001	1.283	0.273	0.001				1
ENSMUSG00000068039	Tcp1	21454	NM_013686	TCP1												1.029	0.107	0.018	1.185	0.191	0.016	1.031	0.112	0	1.761	0.551	0.016	2.812	0.702	0.069	1.166	0.336	0.016	1.235	0.729	0.022	1.682	0.296	0.014	0.993	0.28	0.02	1.483	0.451	0.021				3
ENSMUSG00000047187	Rab2	59021	NM_021518 ; XR_002544	RAB2												1.211	0.251	0.015	1.567	0.354	0.011	0.567	0.147	0.001	0.994	0.184	0.006	2.124	0.898	0.013	0.747	0.117	0.006	0.997	0.069	0.006	1.439	0.208	0.006	1.009	0.108	0.006	1.385	0.423	0.009	0.2	0.309	0.002	1
ENSMUSG00000038335	Tsr1	104662	NM_177325	TSR1												0.952	0.049	0.053	0.947	0.057	0.073	1.302	0.413	0.001	1.386	0.088	0.024	1.094	0.097	0.696	1.51	0.131	0.211	1.836	0.189	0.007	1.955	0.356	0.001	0.669	0.167	0.025	1.437	0.489	0.063				1
ENSMUSG00000027187	Cat	12359	NM_009804	CAT	*									*		0.913	0.149	0.02	1.085	0.179	0.016	1.659	0.645	0.003	1.475	0.188	0	0.968	0.029	0	1.078	0.076	0	0.959	0.038	0.911	1.39	0.149	0	1.03	0.08	0	1.449	0.382	0.003				0
ENSMUSG00000024487	Yipf5	67180	NM_023311 ; XR_003374	YIPF5												0.989	0.066	0.191	1.107	0.096	0.118	0.738	0.188	0.006	1.059	0.35	0	1.91	0.65	0.009	1.042	0.178	0.091	1.751	0.729	0	2.1	0.23	0	0.814	0.142	0	0.537	0.279	0.005				3
ENSMUSG00000027245	2310003F16Rik	67693	NM_026318	SERF2												0.895	0.096	0.14	1.03	0.135	0.115	0.862	0.125	0.002	0.901	0.054	0	1.428	0.47	0.001	3.085	0.439	0.001	0.866	0.101	0.001	1.805	0.365	0.001	0.822	0.297	0.001	1.022	0.099	0.001				0
ENSMUSG00000032328	Tmem30a	69981	NM_133718	TMEM30A												1.151	0.107	0.086	1.177	0.143	0.071	0.467	0.129	0	1.144	0.011	0	1.662	0.384	0	0.945	0.128	0	1.187	0.179	0	1.407	0.055	0	0.787	0.069	0	1.131	0.187	0				3
ENSMUSG00000073684	2610002J02Rik	67513	NM_001033134	C1orf86																		0.934	0.056	0.414	1.725	0.369	0	0.949	0.474	0.004	1.342	0.29	0.092	1.459	0.316	0	2.568	0.779	0.001	0.42	0.21	0.009	1.157	0.14	0.047
ENSMUSG00000028646	Rragc	54170	NM_017475	RRAGC												0.871	0.045	0.057	1.025	0.096	0.037	0.571	0.145	0.025	1.273	0.239	0	0.819	0.158	0.005	1.32	0.075	0.002	1.164	0.058	0.002	1.182	0.128	0	0.637	0.156	0.001	1.613	0.381	0.001				0
ENSMUSG00000021957	Tkt	21881	NM_009388	TKT												1.036	0.062	0.351	0.979	0.068	0.369	0.872	0.298	0	0.796	0.109	0	0.408	0.146	0.004	1.053	0.076	0.398	1.73	0.721	0.182	0.281	0.133	0	1.001	0.288	0.001	0.185	0.11	0.071				0
ENSMUSG00000032504	Pdcd6ip	18571	NM_011052	PDCD6IP												1.165	0.123	0.011	1.194	0.158	0.009	1.193	0.318	0.002	1.271	0.24	0.003	1.152	0.111	0.004	1.449	0.178	0.01	1.448	0.115	0.005	1.421	0.283	0.001	0.745	0.1	0.001	1.332	0.249	0.025
ENSMUSG00000030249	Abcc9	20928	NM_011511 ; NM_021043 ; NM_021041 ; NM_021042	ABCC9		*										1.026	0.048	0.162	1.09	0.069	0.142	0.894	0.08	0.115	0.804	0.055	0.004	1.05	0.267	0.204	0.855	0.156	0.005	1.172	0.141	0.284	0.303	0.06	0.053	1.056	0.159	0.1	0.693	0.265	0				1
ENSMUSG00000001473	Tubb6	67951	NM_026473	TUBB6												0.932	0.067	0.424	0.951	0.076	0.378	0.769	0.353	0.004	1.516	0.715	0.007	0.613	0.22	0.012	1.352	0.198	0.007	1.308	0.094	0.075	3.125	0.883	0.013	1.064	0.166	0.126	1.589	0.963	0.059	-0.4	0.074	0.02
ENSMUSG00000026095	Asnsd1	70396	NM_133728	ASNSD1												0.726	0.128	0.021	0.857	0.26	0.018	0.817	0.162	0.01	1.527	0.085	0.002	2.446	1.552	0.003	1.246	0.16	0.001	1.166	0.182	0.002	1.47	0.214	0.001	0.874	0.167	0.001	1.182	0.159	0.001				0
ENSMUSG00000041681	Iapp	15874	NM_010491	IAPP	*			*								0.978	0.037	0.857	0.984	0.065	0.827	0.268	0.14	0.002	0.993	0.128	0.807	1.037	0.13	0.796	0.902	0.046	0.776	0.856	0.108	0.002	1.019	0.102	0.909	0.857	0.046	0.881	0.982	0.105	0.888				0
ENSMUSG00000019478	Rab4a	19341	NM_009003	RAB4A				*							*	0.811	0.115	0.004	1.041	0.315	0.005	0.99	0.213	0	0.998	0.091	0.058	1.476	0.09	0.004	1.101	0.084	0.123	1.865	0.687	0.023	0.667	0.208	0.019	0.892	0.068	0.001	1.169	0.271	0.071	0	0.152	0.947	1
ENSMUSG00000004270	Oact5	14792	NM_145130	MBOAT5												1.103	0.084	0.335	1.152	0.138	0.309	0.879	0.166	0.081	1.32	0.134	0.006	0.612	0.15	0.006	1.081	0.185	0.072	1.311	0.163	0.037	3.254	0.214	0.01	0.92	0.323	0.011	1.166	0.101	0.181				2
ENSMUSG00000033499	Larp5	217980	NM_172585	LARP5												1.008	0.036	0.022	1.005	0.037	0.014	1.032	0.1	0.001	0.738	0.013	0.001	1.175	0.04	0.349	0.595	0.123	0.003	1.228	0.596	0.014	2.744	0.777	0	0.528	0.154	0.001	1.145	0.169	0
ENSMUSG00000035686	Thrsp	21835	NM_009381	THRSP																		0.995	0.068	0.322	0.82	0.348	0	0.434	0.39	0	1.017	0.141	0.032	1.91	0.253	0.069	0.645	0.127	0	1.999	1.065	0	0.275	0.137	0.001	0.2	0.589	0	0
ENSMUSG00000022010	Tsc22d1	21807	NM_207652 ; NM_009366	TSC22D1												0.89	0.15	0.002	1.108	0.201	0.002	0.751	0.163	0.002	0.723	0.109	0.003	0.582	0.407	0.013	0.788	0.1	0.005	0.928	0.17	0.003	0.933	0.12	0.003	2.235	0.372	0.003	1.457	0.544	0.018	-0.2	0.527	0	0
ENSMUSG00000023915	Tnfrsf21	94185	NM_178589	TNFRSF21												0.985	0.054	0.951	0.928	0.045	0.944	0.619	0.219	0.001	0.805	0.073	0.017	1.007	0.132	0.332	1.665	0.223	0.157	4.596	0.771	0.078	1.707	0.168	0.043	0.773	0.125	0.45	1.165	0.14	0.134				0
ENSMUSG00000036446	Lum	17022	NM_008524	LUM												0.813	0.173	0.077	1.102	0.358	0.046	1.417	0.737	0.2	0.798	0.25	0	1.109	0.03	0.091	1.15	0.303	0.006	1.094	0.054	0.198	3.285	0.466	0	0.667	0.156	0.016	1.656	0.846	0.001				1
ENSMUSG00000015889	Lta4h	16993	NM_008517	LTA4H												1.002	0.165	0.113	1.081	0.181	0.095	1.289	0.311	0.003	0.531	0.04	0.003	0.72	0.215	0.06	0.776	0.125	0.034	1.253	0.309	0.05	1.685	0.257	0.001	1.093	0.108	0.008	1.326	0.375	0.063				5
ENSMUSG00000016024	Lbp	16803	NM_008489	LBP												0.988	0.03	0.877	0.939	0.03	0.903	0.514	0.154	0.732	0.218	0.106	0.002	5.62	4.566	0.003	0.879	0.064	0.152	0.9	0.04	0.339	1.816	0.384	0.003	0.85	0.242	0.001	1.082	0.17	0.121	-1	0.64	0.001	2
ENSMUSG00000030551	Nr2f2	11819	NM_009697 ; NM_183261	NR2F2				*								1.001	0.082	0.117	0.987	0.11	0.132	1.86	0.52	0.004	1.206	0.101	0.008	1.162	0.303	0.03	0.819	0.17	0.016	0.857	0.115	0.013	0.77	0.18	0.014	1.18	0.248	0.006	0.889	0.159	0.013	-0.105	0.082	0.499	0
ENSMUSG00000037062	Sh3glb1	54673	NM_019464	SH3GLB1												0.906	0.157	0	1.128	0.252	0	0.562	0.106	0	1.094	0.366	0.001	1.457	0.19	0.051	0.512	0.149	0.001	1.189	0.074	0.012	1.609	0.479	0.001	0.987	0.13	0.132	1.288	0.542	0.003				0
ENSMUSG00000029467	Atp2a2	11938	NM_009722	ATP2A2				*						*		1.147	0.122	0.001	0.947	0.132	0.001	0.746	0.225	0.001	1.259	0.147	0.26	1.143	0.199	0.549	1.353	0.054	0	1.239	0.267	0.023	1.594	0.467	0.014	0.959	0.173	0.12	1.449	0.585	0.021	-0.598	0.144	0	0
ENSMUSG00000031400	G6pdx	14381	NM_008062					*																	1.381	0.2	0.002	0.919	0.026	0.179	1.199	0.166	0.051	1.084	0.071	0.03	2.223	0.104	0.002	0.966	0.057	0.155	0.7	0.343	0.069	0	0.358	0
ENSMUSG00000020794	Ube2g1	67128	NM_025985	UBE2G1												1.084	0.168	0	1.412	0.228	0	0.542	0.123	0	0.724	0.137	0.001	1.405	0.255	0.001	1.047	0.313	0.001	1.576	0.502	0.003	1.267	0.214	0.001	0.91	0.196	0.001	0.844	0.158	0.001				0
ENSMUSG00000047547	Cltb	74325	NM_028870	CLTB												0.95	0.103	0.055	0.954	0.107	0.051	0.976	0.279	0.001	0.98	0.303	0.054	1.34	0.299	0.054	0.815	0.201	0.054	2.067	0.315	0.054	2.227	0.29	0.054	1.026	0.109	0.065	1.652	0.436	0.065	0.4	0.142	0
ENSMUSG00000055980	Irs1	16367	NM_010570	IRS1	*	*		*	*	*			*		*	1.021	0.193	0.015	1.001	0.197	0.014	1.027	0.188	0.025	0.916	0.118	0.385	1.048	0.172	0.227	0.971	0.011	0.494	0.877	0.122	0.585	0.816	0.089	0.332	1.052	0.121	0.198	0.776	0.239	0.354	0	0.244	0.066	0
[truncated: 25 more columns]

## Sheet: previously unannotated
category	Mapping	Mapping	Mapping	Mapping	review	review	curated	review	KO-mouse	KO-mouse	signalling proteins	CandidateGenes	CandidateGenes	CandidateGenes	t2d_model	GE DiffExp	GE DiffExp	GE DiffExp	GE DiffExp	GE DiffExp	GE DiffExp	GE DiffExp	GE DiffExp	GE DiffExp	GE DiffExp	GE DiffExp	GE DiffExp	GE DiffExp	GE DiffExp	GE DiffExp	GE DiffExp	GE DiffExp	GE DiffExp	GE DiffExp	GE DiffExp	GE DiffExp	GE DiffExp	GE DiffExp	GE DiffExp	GE DiffExp	GE DiffExp	GE DiffExp	GE DiffExp	GE DiffExp	GE DiffExp	GE Cor	GE Cor	GE Cor	TransReg
species	mouse	mouse	mouse	human	human	human	human	mouse	mouse	mouse	rat	mouse	mouse	mouse	mouse	human	human	human	human	human	human	human	human	human	mouse	mouse	mouse	mouse	mouse	mouse	mouse	mouse	mouse	mouse	mouse	mouse	mouse	mouse	mouse	mouse	mouse	mouse	mouse	mouse	mouse	mouse	mouse	mouse	human
tissue											fat					muscle	muscle	muscle	muscle	muscle	muscle	pancreatic islets	pancreatic islets	pancreatic islets	fat	fat	fat	liver	liver	liver	muscle	muscle	muscle	islets	islets	islets	fat	fat	fat	liver	liver	liver	muscle	muscle	muscle	fat	fat	fat	pancreas&liver
age																65y	65y	65y	65y	65y	65y	50	50	50	14w	14w	14w	14w	14w	14w	14w	14w	14w	14w	14w	14w	18w	18w	18w	18w	18w	18w	18w	18w	18w	14w	14w	14w
weight																BMI 26	BMI 26	BMI 26	BMI 26	BMI 26	BMI 26																30-50g	30-50g	30-50g	30-50g	30-50g	30-50g	30-50g	30-50g	30-50g
glucose																354 mmolkg	354 mmolkg	354 mmolkg	354 mmolkg	354 mmolkg	354 mmolkg				200-220mgdl	200-220mgdl	200-220mgdl	200-220mgdl	200-220mgdl	200-220mgdl	200-220mgdl	200-220mgdl	200-220mgdl	200-220mgdl	200-220mgdl	200-220mgdl	90-210mgdl	90-210mgdl	90-210mgdl	90-210mgdl	90-210mgdl	90-210mgdl	90-210mgdl	90-210mgdl	90-210mgdl	150-750mgdl	150-750mgdl	150-750mgdl
SourceName	mgi_symbol	entrezgene	refseq_dna	HUGO	StumvollGoldstein2005	DeanMcEntyre2004	OMIM	PubMedGeneRIF	KOmiceJax	NandiAccili2004	ChenHess2005	DiabetesGenomeCG	ParikhGroop2004	TiffinHide2006	KitanoMuramatsu2004	MoothaGroop2003.DM2vsNGT fc	MoothaGroop2003.DM2vsNGT fc.er	MoothaGroop2003.DM2vsNGT p.presence	MoothaGroop2003.IGTvsNGT fc	MoothaGroop2003.IGTvsNGT fc.er	MoothaGroop2003.IGTvsNGT p.presence	GuntonKahn2005 fc	GuntonKahn2005 fc.er	GuntonKahn2005 p.presence	LanAttie2003 Fat fc	LanAttie2003 Fat fc.er	LanAttie2003 Fat p.presence	LanAttie2003 Liver fc	LanAttie2003 Liver fc.er	LanAttie2003 Liver p.presence	LanAttie2003 Muscle fc	LanAttie2003 Muscle fc.er	LanAttie2003 Muscle p.presence	LanAttie2003 Islets fc	LanAttie2003 Islets fc.er	LanAttie2003 Islets p.presence	BiddingerKahn2005.fat fc	BiddingerKahn2005.fat fc.er	BiddingerKahn2005.fat p.presence	BiddingerKahn2005.liver fc	BiddingerKahn2005.liver fc.er	BiddingerKahn2005.liver p.presence	BiddingerKahn2005.muscle fc	BiddingerKahn2005.muscle fc.er	BiddingerKahn2005.muscle p.presence	NadlerAttie2000 cor	NadlerAttie2000 cor.cv	NadlerAttie2000 p.presence	OdomYoung2004.leetNr
ENSMUSG00000071178	Serpina1a ; Serpina1b	20701	NM_009244	SERPINA1												0.997	0.038	0.457	1.012	0.051	0.444	0.591	0.115	0	182.954	23.971	0.046	1.138	0.17	0.004	0.944	0.698	0.036	1.2	0.116	0.12	0.86	0.31	0.002	0.929	0.053	0.002	2.496	1.264	0.018				3
ENSMUSG00000028639	Ybx1	22608	XR_003217 ; XR_003023 ; XR_001819 ; NM_011732																						0.345	0.025	0.027	0.226	0.053	0.023	0.221	0.021	0.012	0.425	0.131	0.013	1.442	0.314	0.006	0.516	0.076	0.006	0.947	0.169	0.006	0	0.494	0.054
ENSMUSG00000019577	Pdk4	27273	NM_013743	PDK4												2.415	0.99	0.09	2.672	0.928	0.08	0.233	0.129	0.021	3.895	1.904	0	0.967	0.095	0.128	1.5	0.058	0	2.509	1.017	0.087	4.515	1.674	0	1.085	0.156	0.06	1.484	0.273	0				1
ENSMUSG00000005054	Cstb	13014	NM_007793	CSTB												0.897	0.19	0.143	0.964	0.217	0.113	0.653	0.126	0.006	1.043	0.028	0	0.42	0.14	0.001	3.336	0.464	0.001	0.739	0.084	0	3.065	0.4	0.001	0.953	0.192	0.001	1.542	0.303	0.001	-1	0.88	0	0
ENSMUSG00000068220	Lgals1	16852	NM_008495	LGALS1												1.077	0.115	0.012	1.093	0.141	0.015	0.565	0.174	0.013	1.138	0.262	0.003	0.035	0.006	0.004	0.826	0.122	0.002	1.255	0.341	0.009	1.097	0.083	0.002	0.93	0.111	0.037	1.386	0.421	0.002	0	0.104	0	0
ENSMUSG00000026249	Serpine2	20720	NM_009255	SERPINE2												0.937	0.116	0.084	0.883	0.11	0.062	0.325	0.093	0.002	2.961	0.44	0.001	1.054	0.141	0.447	0.568	0.118	0.001	1.355	0.177	0.105	5.878	1.501	0.001	0.897	0.062	0.492	0.763	0.103	0.001	0.4	0.752	0
ENSMUSG00000031762	Mt2	17750	NM_008630	MT1X												1.181	0.327	0.001	1.682	0.498	0.001	0.611	0.232	0.001	1.277	0.282	0.003	1.747	0.917	0.003	4.374	1.267	0.003	2.609	0.277	0.003	2.361	0.264	0.003	0.514	0.535	0.061	1.723	1.652	0.043				2
ENSMUSG00000036427	Gpi1	14751 ; 676974	NM_008155																						0.142	0.028	0.095	0.152	0.076	0.117	0.08	0.018	0.018	1.448	0.33	0.088	1.456	0.182	0.151	1.048	0.076	0.246	1.139	0.131	0.028	-0.8	0.265	0
ENSMUSG00000025453	Nnt	18115	NM_008710	NNT												1.011	0.189	0.037	1.336	0.292	0.025	0.818	0.067	0.011	1.835	0.123	0.11	1.971	0.135	0.003	3.783	0.464	0	5.551	0.821	0.066	0.95	0.333	0	1.097	0.165	0	1.229	0.303	0	0	0.28	0.043	0
ENSMUSG00000023087	Ccrn4l	12457	NM_009834	CCRN4L												1.025	0.045	0.109	1.053	0.066	0.103	0.929	0.069	0.028	0.887	0.043	0	0.465	0.308	0	1.688	0.353	0	6.788	1.217	0	3.285	0.764	0	0.494	0.255	0	1.138	0.359	0.001
ENSMUSG00000021190	Lgmn	19141	NM_011175	LGMN							*					1	0.089	0.592	0.933	0.106	0.596	0.783	0.112	0.26	0.769	0.202	0	0.925	0.495	0.004	1.34	0.307	0.003	3.305	0.094	0.029	3.012	0.843	0.001	1.219	0.294	0.001	1.66	0.4	0.032	-0.2	0.223	0	1
ENSMUSG00000061780	Cfd	11537	NM_013459	CFD							*					0.625	0.202	0.125	0.741	0.222	0.098	1.656	0.389	0.466	0.219	0.056	0.003	0.67	0.011	0.574	2.33	1.099	0.013	0.966	0.028	0.63	0.388	0.041	0.001	1.042	0.05	0.472	0.752	0.249	0.001	-0.2	0.634	0	0
ENSMUSG00000029657	Hsp110	15505	NM_013559	HSPH1												1.026	0.061	0.133	0.89	0.073	0.187	0.202	0.094	0.001	0.993	0.127	0	1.125	0.185	0.003	1.501	0.257	0.002	3.781	1.114	0	2.923	0.352	0	0.737	0.136	0	1.186	0.225	0.001	0	0.238	0.238	3
ENSMUSG00000029309	Sparcl1	13602	NM_010097	SPARCL1												0.894	0.152	0.005	1.205	0.224	0.004	3.684	2.651	0.009	1.059	0.218	0.001	0.968	0.151	0.372	1.315	0.115	0.001	13.127	2.522	0.008	1.17	0.095	0	0.946	0.039	0.385	1.545	0.208	0.004				0
ENSMUSG00000032018	Sc5d	235293	NM_172769	SC5DL																					0.786	0.12	0	0.112	0.021	0.003	1.137	0.035	0.215	0.643	0.068	0.215	3.267	0.575	0.001	1.653	0.272	0	0.924	0.166	0.232				0
ENSMUSG00000026687	Aldh9a1	56752	NM_019993	ALDH9A1												0.841	0.156	0.067	0.83	0.229	0.06	1.425	0.322	0.005	0.946	0.138	0	1.041	0.146	0	1.888	0.292	0.004	4.148	0.773	0	2.933	0.682	0	1.013	0.22	0	1.126	0.243	0.004				0
ENSMUSG00000020593	Lpin1	14245	NM_172950 ; NM_015763	LPIN1												1.035	0.116	0.021	1.04	0.138	0.022	0.823	0.203	0.01	1.131	0.327	0.001	4.395	3.475	0.004	1.321	0.218	0.006	14.417	5.142	0.012	0.91	0.26	0	0.417	0.193	0.004	1.236	0.373	0.003
ENSMUSG00000050335	Lgals3	16854	NM_010705	LGALS3												0.878	0.178	0.026	0.971	0.217	0.02	0.71	0.265	0.003	0.806	0.132	0.005	0.554	0.411	0.21	6.789	2.024	0.081	0.936	0.188	0.509	5.68	1.588	0.004	1.147	0.067	0.228	1.247	0.413	0.089	-0.316	0.241	0	0
ENSMUSG00000041959	S100a10	20194	NM_009112	S100A10												0.881	0.16	0.028	1.013	0.169	0.026	1.057	0.349	0.003	1.722	0.114	0.001	0.423	0.08	0.001	3.852	1.205	0.007	1.432	0.112	0.015	1.334	0.189	0.001	1.3	0.271	0.002	1.382	0.388	0.125	0.6	0.317	0	0
ENSMUSG00000002265	Peg3	18616	NM_001010988 ; NM_008817	ZIM2												1.013	0.07	0.322	0.975	0.081	0.305	0.982	0.097	0.285	2.869	0.727	0	4.321	0.98	0.087	3.391	0.841	0	0.798	0.188	0	2.418	2.08	0.098	1.072	0.056	0.077	0.832	0.141	0.202	-0.2	0.615	0.006	0
ENSMUSG00000005125	Ndrg1	17988 ; 17990	NM_010884 ; NM_008681	NDRG1												0.971	0.063	0.021	1.011	0.089	0.019	0.302	0.091	0.002	1.324	0.073	0	1.007	0.187	0.063	1.462	0.213	0.003	0.293	0.06	0	2.203	1.77	0	0.946	0.259	0.003	4.104	2.925	0.005				2
ENSMUSG00000004460	Dnajb11	67838	NM_026400	DNAJB11																		0.767	0.155	0.012	1.486	0.258	0	2.836	1.221	0.001	1.096	0.208	0.033	5.085	0.437	0.001	1.116	0.161	0	0.911	0.084	0	1.286	0.417	0.06				3
ENSMUSG00000009013	Dynll1	56455 ; 677476 ; 627788 ; 637840 ; 665815 ; 670395	XR_003839 ; NM_019682	DYNLL1												0.79	0.128	0.07	1.062	0.191	0.062	0.921	0.118	0.037	0.987	0.124	0.034	5.156	2.418	0.034	2.212	0.307	0.034	1.352	0.111	0.034	1.349	0.252	0.034	0.628	0.11	0.034	1.581	0.417	0.034
ENSMUSG00000058672	Tubb2a ; Tubb2b	22151	NM_009450	TUBB2A												0.751	0.123	0.13	1.004	0.306	0.098	0.683	0.243	0.002	1.128	0.069	0.014	0.537	0.151	0.014	2.052	1.405	0.014	2.499	0.631	0.014	4.166	1.272	0.014	0.814	0.247	0.014	1.197	0.364	0.015	-0.2	0.448	0.008	0
ENSMUSG00000024747	Aldh1a7	26358	NM_011921																						0.605	0.128	0.001	0.642	0.21	0.001	0.926	0.173	0.192	0.849	0.104	0.092	9.021	1.885	0.001	0.769	0.17	0	1.263	0.218	0.04	-0.2	0.359	0
ENSMUSG00000038642	Ctss	13040	NM_021281	CTSS												1.001	0.057	0.218	1.067	0.088	0.176	0.647	0.163	0.042	0.702	0.136	0	4.61	4.518	0.001	1.811	0.468	0.019	0.71	0.38	0.001	5.72	2.518	0	1.183	0.466	0.001	5.077	3.203	0.001	-0.6	0.236	0	0
ENSMUSG00000027712	Anxa5	11747	NM_009673	ANXA5												1.02	0.121	0.014	1.169	0.219	0.014	0.973	0.361	0.003	1.43	0.081	0.009	0.257	0.025	0.009	1.368	0.28	0.01	0.703	0.069	0.009	1.086	0.187	0.008	1.435	0.169	0.01	1.398	0.317	0.058	0.6	0.226	0.065	0
ENSMUSG00000001020	S100a4	20198	NM_011311	S100A4												0.624	0.138	0.065	0.628	0.181	0.064	2.222	0.839	0.244	1.134	0.479	0	1.026	0.046	0.754	1.854	0.631	0.002	1.059	0.08	0.055	4.989	0.317	0.001	0.974	0.103	0.508	3.12	2.297	0.092				0
ENSMUSG00000031502	Col4a1	12826	NM_009931	COL4A1							*					1.056	0.075	0.324	1.015	0.122	0.328	0.553	0.331	0.031	0.718	0.059	0	0.45	0.195	0.016	1.347	0.197	0.001	1.908	0.511	0.008	1.13	0.112	0	0.645	0.156	0.005	0.867	0.196	0				0
ENSMUSG00000029998	Pcyox1	66881	NM_025823	PCYOX1												1.412	0.281	0.069	1.25	0.377	0.056	1.131	0.171	0.185	1.766	0.266	0.009	0.858	0.202	0.01	1.073	0.057	0.014	0.392	0.019	0.011	2.071	0.195	0.008	0.968	0.198	0.009	1.555	0.452	0.039				0
ENSMUSG00000075461	Hmgcs1	208715	NM_145942	HMGCS1												1.047	0.073	0.146	1.019	0.112	0.165	0.483	0.163	0.004	1.205	0.156	0	0.438	0.313	0.002	1.365	0.326	0.007	2.543	0.625	0	1.608	0.326	0	1.227	0.202	0	2.021	0.415	0.001				0
ENSMUSG00000031722	Hp	15439	NM_017370	HP ; HPR							*					0.833	0.087	0.79	0.933	0.115	0.757	1.084	0.069	0.53	2.598	0.545	0.003	1.347	0.493	0.007	2.357	1.094	0	0.822	0.02	0.09	0.769	0.242	0	1.274	0.378	0	0.643	0.309	0.006	0.2	0.474	0.003	0
ENSMUSG00000028788	Ptp4a2	19244	NM_008974	PTP4A2												0.877	0.171	0	0.931	0.21	0	0.82	0.216	0	1.444	0.125	0.007	1.821	0.72	0.03	0.663	0.198	0.014	2.502	0.199	0.032	1.434	0.109	0.004	1.236	0.097	0.01	1.469	0.458	0.004	0.4	0.648	0.121
ENSMUSG00000021094	Dhrs7	66375	NM_025522	DHRS7												1.017	0.209	0.032	1.246	0.293	0.024	0.677	0.13	0.004	0.887	0.063	0.002	2.563	0.299	0.004	0.518	0.022	0.188	2.271	0.487	0.002	0.625	0.053	0.001	0.931	0.324	0.046	0.659	0.118	0.036				0
ENSMUSG00000026879	Gsn	227753	NM_146120	GSN							*					1.239	0.112	0.085	1.267	0.181	0.067	0.753	0.321	0.012	1.375	0.06	0.003	0.695	0.028	0.751	1.748	0.303	0.003	0.706	0.185	0.038	0.515	0.16	0.003	1.036	0.078	0.396	0.809	0.261	0.003	-0.316	0.2	0.001	1
ENSMUSG00000023044	Csad	246277	NM_144942	CSAD												0.97	0.052	0.463	0.979	0.062	0.43	1.13	0.081	0.082	1.114	0.188	0.001	0.369	0.014	0.002	0.967	0.108	0.051	1.036	0.061	0.003	0.373	0.185	0.001	0.2	0.065	0.001	0.926	0.066	0.004				0
ENSMUSG00000039745	Htatip2	53415	NM_016865	HTATIP2												0.985	0.039	0.2	1.015	0.05	0.166	0.816	0.344	0.018	0.671	0.163	0.004	0.602	0.125	0.018	1.034	0.096	0.38	1.563	0.178	0.008	3.422	0.48	0.001	0.565	0.09	0.018	0.873	0.161	0.049				0
ENSMUSG00000022270	1810015C04Rik	66270	NM_001034851 ; NM_025459	NP_001030022.1												0.838	0.122	0.007	1.181	0.415	0.007	0.518	0.157	0.001	1.144	0.103	0.001	1.115	0.342	0	1.193	0.038	0	5.265	2.636	0.001	3.445	2.026	0.001	0.801	0.175	0	1.362	0.304	0				0
ENSMUSG00000056749	Nfil3	18030	NM_017373	NFIL3												0.935	0.05	0.012	1.094	0.096	0.012	0.407	0.118	0.002	1.513	0.126	0.082	1.607	0.179	0.064	1.665	0.349	0	1.306	0.249	0.01	1.281	0.237	0.014	0.559	0.164	0	0.933	0.136	0.061				0
ENSMUSG00000026739	Bmi1	12151	NM_007552	BMI1												0.622	0.106	0.097	1.046	0.245	0.081	0.488	0.164	0.054	0.867	0.202	0.012	1.572	0.214	0.426	1.745	0.128	0.006	0.548	0.114	0.013	1.753	0.592	0.003	0.593	0.17	0.018	0.857	0.181	0.004				1
ENSMUSG00000037465	Klf10	21847	NM_013692	KLF10												1.326	0.29	0.029	1.412	0.326	0.028	0.732	0.26	0.023	1.338	0.259	0	1.175	0.133	0.002	1.372	0.449	0.002	3.749	1.72	0	1.864	0.452	0	0.897	0.129	0.001	1.34	0.279	0.029	-0.2	0.102	0.337	0
ENSMUSG00000037601	Nme1	18102	NM_008704	NME1												0.797	0.065	0.002	0.895	0.101	0.002	1.144	0.429	0	1.04	0.255	0.003	1.339	0.189	0.004	0.779	0.07	0.06	2.698	0.882	0.001	3.623	1.48	0.003	0.601	0.273	0.003	1.222	0.153	0.014	0	0.336	0	5
ENSMUSG00000029580	Actb	11461	NM_007393																						0.867	0.292	0	0.843	0.206	0	0.765	0.019	0	0.473	0.148	0	0.203	0.068	0	2.279	0.823	0	0.532	0.387	0	0	0.405	0.001
ENSMUSG00000001627	Ifrd1	15982	NM_013562	IFRD1												0.863	0.082	0.242	1.017	0.137	0.16	0.611	0.207	0	1.076	0.222	0.001	0.859	0.109	0.255	1.337	0.104	0.004	7.319	1.545	0.005	1.08	0.272	0.001	0.813	0.181	0.01	1.596	0.659	0.045	0.8	0.103	0	3
ENSMUSG00000027804	Ppid	433862 ; 67738	NM_026352 ; XR_003730	PPID												0.98	0.141	0.002	1.171	0.239	0.002	0.669	0.108	0.001	1.811	0.433	0.002	1.137	0.206	0.008	0.872	0.156	0.021	1.278	0.197	0.007	2.811	0.926	0.003	0.528	0.198	0.001	0.595	0.253	0.001
ENSMUSG00000041236	Vps41	218035	NM_172120	VPS41												0.972	0.049	0.163	0.974	0.05	0.118	1.062	0.061	0.003	0.569	0.059	0.001	0.702	0.123	0.034	0.675	0.079	0.04	0.383	0.05	0.003	1.85	0.261	0	0.958	0.088	0.004	1.232	0.292	0.003				0
ENSMUSG00000005161	Prdx2	21672 ; 633295	NM_011563								*														0.362	0.049	0.081	0.605	0.065	0.149	0.433	0.096	0.019	0.457	0.113	0.058	1.142	0.103	0.17	0.987	0.063	0.316	0.984	0.049	0.09	0	0.131	0
ENSMUSG00000020132	Rab21	216344	NM_024454	RAB21												1.056	0.231	0.005	1.296	0.345	0.004	0.392	0.125	0.002	0.844	0.233	0.008	0.939	0.32	0.021	0.863	0.147	0.016	1.997	0.264	0.011	2.566	0.63	0.009	0.827	0.282	0.015	1.16	0.299	0.008	-0.2	0.164	0.001	0
ENSMUSG00000032786	Alas1	11655	NM_020559	ALAS1												0.897	0.167	0.093	0.898	0.211	0.093	0.44	0.088	0.028	0.655	0.018	0.002	0.471	0.108	0.002	0.543	0.105	0.005	0.928	0.04	0.095	0.919	0.115	0.001	0.833	0.312	0.002	1.27	0.42	0.038	-0.2	0.137	0	0
ENSMUSG00000040613	Apobec1	11810	NM_031159	APOBEC1												0.984	0.042	0.154	0.987	0.053	0.14	0.975	0.057	0.313	0.623	0.264	0	1.033	0.072	0.113	1.009	0.125	0.136	0.847	0.079	0.093	10.621	2.705	0	0.402	0.172	0.002	1.014	0.1	0.213				0
ENSMUSG00000024085	Man2a1	17158	NM_008549	MAN2A1												1.141	0.101	0.238	0.931	0.077	0.26	0.793	0.258	0.003	2.948	0.08	0	1.546	0.241	0	1.475	0.132	0.166	2.22	0.32	0.003	0.639	0.184	0.001	0.959	0.147	0	1.018	0.087	0.07	0.316	0.245	0	0
ENSMUSG00000024371	Cfb	14962	NM_008198	CFB							*														2.426	1.123	0.034	3.245	0.552	0.034	1.025	0.084	0.429	0.789	0.043	0.331	1.025	0.123	0.034	0.7	0.062	0.034	0.908	0.12	0.449	-0.8	0.378	0	4
ENSMUSG00000044748	Defb1	13214	NM_007843	DEFB1												0.945	0.047	0.785	0.966	0.05	0.745	1.403	0.598	0.007	0.901	0.106	0.275	1.126	0.158	0.194	1.182	0.186	0.502	0.018	0.007	0	1.074	0.215	0.245	1.069	0.094	0.458	1.114	0.126	0.463				0
ENSMUSG00000037458	Azin1	54375	NM_018745	AZIN1												1.184	0.134	0.012	1.269	0.177	0.012	0.647	0.114	0	0.744	0.117	0	1.135	0.355	0.001	2.58	1.229	0.001	1.062	0.257	0.001	2.254	0.679	0	0.869	0.2	0	1.923	0.858	0.018				0
ENSMUSG00000031996	Aplp2	11804	NM_009691	APLP2												1.109	0.063	0.054	1.082	0.068	0.035	0.878	0.194	0	0.948	0.151	0	0.374	0.055	0	1.441	0.166	0.001	0.6	0.107	0.013	0.441	0.174	0	1.069	0.237	0	0.743	0.289	0.002				0
ENSMUSG00000060923	Acyp2	75572	NM_029344	ACYP2												0.719	0.118	0.021	0.775	0.134	0.015	0.83	0.154	0.033	1.123	0.376	0.002	0.614	0.132	0.184	0.743	0.237	0.001	0.663	0.183	0.031	3.294	0.564	0.001	1.002	0.108	0.09	1.286	0.25	0	0.8	0.415	0.001
ENSMUSG00000027199	Gatm	67092	NM_025961	GATM												0.759	0.182	0.006	1.64	0.577	0.005	1.33	0.608	0	3.401	1.531	0.001	1.268	0.545	0.075	0.954	0.15	0.059	0.768	0.242	0	5.551	4.074	0.001	0.868	0.235	0.003	1.661	0.515	0.011				0
ENSMUSG00000024659	Anxa1	16952	NM_010730	ANXA1												0.918	0.203	0.098	0.847	0.186	0.074	0.146	0.073	0.009	0.925	0.072	0	0.83	0.183	0.073	1.712	0.17	0	1.064	0.066	0.551	1.844	0.293	0	0.739	0.178	0.087	0.946	0.308	0	0.105	0.05	0.001	0
ENSMUSG00000004032	Gstm5	14866	NM_010360	GSTM3												0.825	0.162	0.005	0.829	0.21	0.005	2.309	0.865	0.004	1.407	0.202	0.001	0.786	0.092	0.006	0.975	0.048	0	2.859	1.081	0	0.795	0.281	0	0.763	0.116	0	1.336	0.398	0				0
ENSMUSG00000019970	Sgk	20393	NM_011361	SGK												0.989	0.196	0.014	1.195	0.217	0.013	1.032	0.314	0.003	0.61	0.006	0	0.562	0.39	0.006	0.494	0.108	0	2.366	0.195	0.003	1.27	0.347	0	0.774	0.221	0.001	1.01	0.149	0	0.632	0.071	0.008	2
ENSMUSG00000028648	Ndufs5	595136 ; 631712		NDUFS5												0.779	0.077	0.023	0.936	0.088	0.024	1.14	0.156	0.025	0.607	0.173	0.083	0.465	0.189	0.094	1.138	0.395	0.026	0.988	0.393	0.088	1.813	0.203	0.037	0.504	0.122	0.038	1.861	0.793	0.032				0
ENSMUSG00000030483	Cyp2b10 ; Cyp2b13	13088	NM_009998 ; NM_009999																						0.853	0.026	0.249	0.357	0.025	0.049	1.014	0.032	0.256	1.106	0.079	0.232	1.106	0.142	0.319	0.107	0.026	0.017	0.934	0.131	0.33
ENSMUSG00000025289	Prdx4	53381	NM_016764	PRDX4												0.916	0.182	0.026	1.295	0.288	0.024	0.829	0.144	0.006	1.542	0.237	0.001	2.129	0.356	0.001	1.236	0.325	0.17	0.757	0.275	0.001	2.412	0.498	0.001	0.92	0.143	0.001	1.141	0.225	0.014	0.738	0.184	0	0
ENSMUSG00000029727	Cyp3a13	13113	NM_007819	CYP3A5 ; CYP3A4 ; CYP3A7 ; CYP3A43												0.936	0.071	0.505	0.94	0.075	0.394	2.794	0.842	0.001	0.803	0.11	0.023	0.125	0.046	0	1.072	0.151	0.106	0.923	0.023	0.049	1.252	0.107	0.02	0.935	0.109	0	1.01	0.099	0.155	0.105	0.111	0.935	4
ENSMUSG00000016503	Gtf3a	66596	NM_025652	GTF3A												0.613	0.103	0	0.709	0.141	0	1.745	0.325	0	0.995	0.082	0.015	1.053	0.032	0.057	1.238	0.13	0.05	2.131	0.493	0.053	0.6	0.111	0.008	0.981	0.124	0.056	0.831	0.124	0.009	0.2	0.097	0.055
ENSMUSG00000025068	Gsto1	14873	NM_010362																						0.374	0.079	0.007	0.74	0.16	0.011	0.323	0.107	0.002	0.83	0.093	0.218	1.498	0.276	0.005	0.71	0.101	0.002	1.188	0.226	0.065
ENSMUSG00000027750	Postn	50706	NM_015784	POSTN							*					0.983	0.055	0.092	0.971	0.074	0.049	0.732	0.285	0.087	1.302	0.308	0	0.937	0.09	0.591	1.572	0.63	0.016	1.536	0.305	0.352	2.685	0.49	0	0.976	0.098	0.388	1.605	0.596	0.085	0.2	0.267	0	0
ENSMUSG00000023286	Ube2j2	140499	NM_001039157 ; NR_002889 ; NM_021402 ; NM_001039159 ; NM_001039158																						1.121	0.175	0.023	0.773	0.1	0.018	1.253	0.196	0.04	2.41	0.228	0.012	2.373	0.605	0.008	0.632	0.111	0.009	1.274	0.26	0.009
ENSMUSG00000063015	Ccni	12453	NM_017367 ; XR_003513	CCNI												0.976	0.188	0.016	0.887	0.23	0.015	0.757	0.109	0.002	1.026	0.643	0.031	0.744	0.176	0.068	2.668	0.96	0.038	3.323	0.298	0.031	1.434	0.685	0.025	1.829	0.513	0.142	1.164	0.598	0.097				0
ENSMUSG00000024587	Nars	70223	NM_027350	NARS												0.889	0.149	0.028	1.067	0.23	0.026	1.527	0.387	0.002	0.485	0.076	0.002	1.832	1.064	0.015	0.586	0.098	0.031	1.149	0.048	0.001	1.401	0.143	0.001	0.959	0.1	0.001	1.394	0.417	0.007	-0.105	0.141	0	0
ENSMUSG00000024610	Cd74	16149	NM_010545	CD74												1.311	0.306	0.006	1.968	0.424	0.006	1.812	0.945	0.002	1.06	0.265	0.001	2.483	2.491	0.003	2.285	1.385	0.01	1.31	0.455	0.003	0.679	0.185	0	1.907	0.634	0	0.759	0.283	0.01	0.105	0.207	0	0
ENSMUSG00000021114	Atp6v1d	73834	NM_023721	ATP6V1D												1.067	0.169	0.035	1.18	0.225	0.034	0.708	0.135	0.022	0.801	0.227	0	0.857	0.224	0.002	0.786	0.184	0	0.571	0.032	0	2.415	0.835	0.001	0.648	0.238	0.001	1.221	0.211	0	0	0.068	0.013	2
ENSMUSG00000025534	Gusb	110006	NM_010368																						1.022	0.427	0	0.779	0.029	0.004	0.791	0.096	0.03	3.573	0.89	0.001	2.212	0.371	0	0.868	0.169	0.002	1.391	0.162	0.06
ENSMUSG00000024372	C2	12263	NM_013484	C2							*														1.02	0.127	0.001	1.046	0.302	0.001	0.951	0.048	0.014	1.038	0.146	0.013	0.29	0.103	0.001	0.388	0.048	0.001	0.994	0.033	0.033				3
ENSMUSG00000051855	Mest	17294	NM_008590	MEST												0.92	0.075	0.105	0.846	0.076	0.141	1.61	0.417	0.007	0.359	0.087	0.001	0.919	0.065	0.312	1.341	0.215	0.055	0.783	0.05	0.33	3.285	0.289	0	1.091	0.109	0.248	2.815	0.68	0.125				0
ENSMUSG00000001131	Timp1	21857	NM_011593	TIMP1							*					0.972	0.118	0.197	1.04	0.135	0.189	0.376	0.085	0.003	1.455	0.457	0.004	1.069	0.013	0.032	1.016	0.117	0.021	0.973	0.063	0.056	1.44	0.11	0.012	0.944	0.092	0.018	0.927	0.179	0.045	0.738	0.37	0.002	0
ENSMUSG00000033429	Mcee	73724	NM_028626	MCEE																		0.983	0.093	0.013	0.698	0.154	0.001	0.766	0.164	0.001	0.441	0.037	0	0.341	0.07	0.014	0.789	0.126	0	1.11	0.135	0	1.061	0.276	0.038				3
ENSMUSG00000021959	Lats2	50523	NM_015771	LATS2																		1.017	0.163	0.073	1.532	0.138	0.001	0.781	0.239	0.008	1.894	0.512	0.002	1.552	0.415	0.04	1.905	0.338	0.001	0.502	0.193	0.002	1.211	0.421	0.001	0	0.182	0.033	0
ENSMUSG00000021518	Ptdss1	19210	NM_008959	PTDSS1												0.961	0.109	0.008	0.901	0.083	0.01	1.323	0.184	0.004	0.715	0.162	0.003	0.623	0.033	0.018	0.62	0.297	0.004	0.643	0.186	0.014	0.467	0.214	0.014	1.249	0.248	0.001	0.878	0.16	0.052	-0.6	0.261	0.001	0
ENSMUSG00000024164	C3	12266	NM_009778	C3												0.88	0.197	0.413	0.91	0.203	0.377	0.578	0.249	0.006	1.177	0.144	0.003	1.218	0.251	0.005	1.647	0.924	0.046	5.67	0.956	0.085	0.88	0.046	0.003	0.944	0.059	0.003	0.898	0.104	0.003				2
ENSMUSG00000025203	Scd2	20250	NM_009128	SCD												1.053	0.067	0.96	0.889	0.053	0.968	0.691	0.126	0.388	1.051	0.142	0	0.431	0.055	0.14	1.217	0.163	0.012	2.148	0.619	0.001	3.211	0.386	0	0.962	0.126	0.153	2.175	0.422	0.002				2
ENSMUSG00000028955	Vamp3	22319	NM_009498	VAMP3												1.202	0.138	0.012	1.636	0.31	0.009	0.685	0.146	0	1.074	0.113	0.022	1.323	0.158	0.079	1.228	0.285	0.022	0.552	0.187	0.022	0.25	0.202	0.063	1.553	0.363	0.028	1.213	0.486	0.075	-0.2	0.353	0.196
ENSMUSG00000025630	Hprt1	15452	NM_013556	HPRT1												0.965	0.11	0.013	1.137	0.215	0.008	0.594	0.079	0.002	1.013	0.071	0	0.945	0.089	0	1.634	0.287	0.001	0.852	0.047	0	2.584	0.297	0	1.028	0.217	0	1.436	0.249	0.002				0
ENSMUSG00000028656	Cap1	12331	NM_007598	CAP1												0.922	0.108	0.226	1.03	0.128	0.206	0.938	0.344	0.003	5.861	0.575	0.022	1.325	0.218	0.051	0.996	0.095	0.038	1.087	0.159	0.108	0.774	0.579	0.042	1.324	0.265	0.025	0.725	0.138	0.06	0.4	0.461	0.168	2
ENSMUSG00000027999	Pla2g12a	66350	NM_023196 ; NM_183423	PLA2G12A												0.76	0.104	0.096	0.963	0.149	0.071	0.814	0.071	0.157	0.776	0.365	0	0.928	0.073	0.491	0.845	0.08	0	2.607	0.771	0	2.072	0.287	0	0.472	0.242	0.079	1.09	0.294	0.001	0.316	0.48	0.001	0
ENSMUSG00000032263	Bckdhb	12040	NM_199195	BCKDHB												0.982	0.026	0.697	0.966	0.03	0.697	1.044	0.066	0.553	3.59	0.259	0.001	1.791	0.371	0.001	1.091	0.288	0.002	0.85	0.227	0.001	1.234	0.183	0.001	1.183	0.133	0.001	1.304	0.381	0.041				0
ENSMUSG00000021149	Gtpbp4	69237	NM_027000	GTPBP4												1.015	0.039	0.17	0.972	0.042	0.225	0.917	0.202	0.002	0.742	0.19	0.003	0.686	0.03	0.042	0.679	0.081	0.012	0.48	0.08	0.016	1.511	0.053	0	0.842	0.059	0.001	1.373	0.432	0.065				2
ENSMUSG00000022037	Clu	12759	NM_013492	CLU							*					0.981	0.112	0.49	0.996	0.166	0.454	1.1	0.34	0	1.347	0.227	0.006	0.91	0.256	0	1.039	0.121	0.013	1.296	0.201	0.001	0.382	0.159	0.001	1.133	0.14	0	0.635	0.158	0.012				0
ENSMUSG00000044986	Tst	22117	NM_009437	TST												0.785	0.097	0.189	0.966	0.153	0.184	2.394	1.202	0.066	1.113	0.055	0.044	0.923	0.21	0.001	1.03	0.098	0.031	1.004	0.084	0.091	0.143	0.031	0.02	1.212	0.23	0.001	0.893	0.199	0.021				0
ENSMUSG00000018446	C1qbp	12261	NM_007573	C1QBP												0.891	0.148	0.023	1.057	0.233	0.019	1.063	0.276	0	1.037	0.102	0.035	1.274	0.282	0.035	1.185	0.102	0.026	2.252	0.255	0.049	2.034	0.763	0.022	0.548	0.099	0.024	1.191	0.31	0.022	0.2	0.35	0.002	0
ENSMUSG00000021775	Nr1d2	353187	NM_011584 ; XR_002604	NR1D2												1.251	0.182	0.196	1.721	0.66	0.159	0.563	0.138	0.091	0.73	0.168	0.055	0.734	0.139	0.126	1.168	0.051	0.08	0.587	0.1	0.096	0.331	0.042	0.027	1.32	0.414	0.014	1.052	0.319	0.024
ENSMUSG00000026864	Hspa5	14828	NM_022310	HSPA5												1.264	0.244	0.364	1.523	0.369	0.312	0.48	0.111	0.015	1.153	0.124	0	1.094	0.264	0	1.787	0.264	0	1.435	0.107	0	0.628	0.263	0	1.226	0.174	0	1.387	0.386	0	-0.359	0.23	0	3
ENSMUSG00000010830	Kdelr3	105785	NM_134090	KDELR3												0.947	0.055	0.109	0.951	0.056	0.093	0.985	0.119	0.011	2.132	0.548	0.001	0.931	0.145	0.385	0.757	0.227	0.031	4.278	0.546	0	1.33	0.219	0.001	0.995	0.082	0.542	0.999	0.07	0.061				0
ENSMUSG00000023224	Serping1	12258	NM_009776	SERPING1							*					0.908	0.265	0.028	1	0.307	0.022	1.128	0.476	0.003	1.092	0.079	0	1.572	0.26	0	1.665	0.408	0.004	1.572	0.448	0.002	0.853	0.265	0	1.189	0.143	0	1.077	0.336	0.018	-0.12	0.071	0	4
ENSMUSG00000032085	Tagln	21345	NM_011526	TAGLN												0.876	0.35	0.063	0.937	0.522	0.059	2.643	1.673	0.005	1.917	0.419	0.005	0.739	0.199	0.086	0.857	0.185	0.006	0.871	0.042	0.044	0.46	0.081	0.003	0.915	0.043	0.041	0.804	0.125	0.02				0
ENSMUSG00000026688	Mgst3	66447	NM_025569	MGST3												1.123	0.137	0.034	1.123	0.153	0.034	0.813	0.259	0.043	1.205	0.416	0.002	0.183	0.061	0.004	1.064	0.072	0.002	0.78	0.176	0.016	0.45	0.217	0.002	0.961	0.144	0.014	0.932	0.368	0.089				6
ENSMUSG00000023175	Bsg	12215	NM_009768	BSG												1.561	0.31	0.075	2.667	0.67	0.051	0.59	0.21	0.019	0.978	0.038	0.001	1.006	0.099	0.001	1.015	0.042	0.001	0.962	0.441	0.001	0.507	0.142	0.001	1.274	0.275	0.001	0.797	0.256	0.001	-0.598	0.132	0.012
ENSMUSG00000029777	Gars	353172	NM_180678	GARS												0.792	0.105	0.056	0.794	0.131	0.056	1.438	0.6	0.007	1.515	0.105	0.001	1.402	0.192	0.004	0.783	0.095	0.002	1.589	0.185	0.001	0.713	0.217	0.001	0.895	0.166	0.001	1.127	0.313	0.017	0.12	0.135	0.002	2
ENSMUSG00000039007	Pgcp	54381	NM_176073 ; NM_018755	NP_057218.1												1.011	0.045	0.685	0.982	0.059	0.617	0.895	0.217	0.009	0.866	0.208	0.085	0.619	0.185	0.113	0.974	0.037	0.804	0.136	0.035	0.012	1.892	0.404	0.001	0.834	0.156	0.002	1.114	0.154	0.133				1
ENSMUSG00000026615	Eprs	107508 ; 633677	NM_029735	EPRS												1.122	0.072	0.032	1.108	0.08	0.028	1.282	0.276	0	0.902	0.077	0	1.065	0.163	0.018	1.386	0.311	0.002	3.234	0.8	0	1.741	0.514	0	0.881	0.297	0.003	1.215	0.338	0.002	0.359	0.012	0	0
ENSMUSG00000034088	Hdlbp	110611	NM_133808	HDLBP												0.936	0.144	0.104	0.902	0.164	0.102	0.976	0.208	0.002	1.186	0.222	0.009	1.285	0.264	0.009	1.601	0.639	0.009	2.803	0.677	0.009	1.722	0.362	0.009	0.746	0.114	0.009	1.291	0.21	0.009				1
ENSMUSG00000022462	Slc38a2	67760	NM_175121	SLC38A2												1.289	0.331	0.001	1.212	0.384	0	1.258	0.231	0.002	1.148	0.324	0	0.946	0.313	0.001	1.871	0.425	0	1.423	0.073	0	1.666	0.232	0	0.673	0.207	0	0.878	0.155	0				0
ENSMUSG00000049775	Tmsb4x	19241	NM_021278																						0.976	0.019	0	1.449	1.238	0.006	1.234	0.17	0	0.436	0.057	0	1.651	0.502	0	2.256	0.627	0.001	1.762	0.681	0.001	-0.2	0.102	0.002
ENSMUSG00000002289	Angptl4	57875	NM_020581	ANGPTL4							*					1.021	0.06	0.375	0.994	0.061	0.455	0.803	0.102	0.324	0.982	0.181	0	1.212	0.262	0.001	2.59	0.519	0.063	1.072	0.037	0.194	0.763	0.19	0	0.545	0.114	0	1.019	0.106	0.02
ENSMUSG00000019916	P4ha1	18451	NM_011030	P4HA1												1.1	0.178	0.045	1.123	0.171	0.044	0.212	0.107	0.025	1.4	0.07	0.01	0.808	0.081	0.432	1.463	0.252	0.026	1.266	0.329	0	1.358	0.135	0.003	0.755	0.05	0.074	0.969	0.085	0.037				0
ENSMUSG00000034826	Nup54	269113	NM_183392	NUP54												0.876	0.087	0.068	1.067	0.145	0.057	1.142	0.174	0.007	0.927	0.273	0.054	0.605	0.257	0.12	2.568	1.35	0.076	0.837	0.115	0.098	2.219	0.632	0.054	0.465	0.152	0.054	1.717	0.525	0.065				1
ENSMUSG00000050737	Ptges	64292	NM_022415	PTGES												0.992	0.048	0.266	0.959	0.063	0.248	0.874	0.051	0.093	1.366	0.336	0.038	0.949	0.102	0.285	1	0.034	0.309	1.104	0.066	0.364	0.08	0.016	0.053	1.08	0.023	0.491	0.941	0.076	0.256	0	0.427	0.077	0
ENSMUSG00000024914	Drap1	66556	NM_024176	DRAP1												0.973	0.078	0.46	1.001	0.089	0.382	0.68	0.236	0.009	1.082	0.105	0.003	0.685	0.068	0.012	0.599	0.061	0.001	0.473	0.192	0.004	0.311	0.192	0.007	1.092	0.231	0.004	0.742	0.303	0.001				0
ENSMUSG00000046805			XR_003396																						0.764	0.15	0.001	2.304	1.689	0.056	1.075	0.116	0.245	1.018	0.037	0.14	13.564	5.418	0.004	1.16	0.29	0.012	1.154	0.311	0.085	-0.2	0.336	0
ENSMUSG00000024066	Xdh	22436	NM_011723	XDH												0.958	0.032	0.087	0.982	0.063	0.091	0.837	0.07	0.07	1.95	0.459	0.001	0.859	0.316	0.009	2.362	0.755	0.012	1.199	0.211	0.239	0.746	0.117	0	1.469	0.266	0.006	1.454	0.53	0.06	0.4	0.223	0	2
ENSMUSG00000033174	Mgll	23945	NM_011844	MGLL												1.015	0.192	0.01	0.81	0.137	0.009	1.653	0.753	0.014	1.766	0.357	0	0.814	0.092	0	1.761	0.352	0	1.089	0.074	0.018	0.734	0.083	0	1.251	0.174	0	1.22	0.346	0.002				0
ENSMUSG00000029142	Mrpl33			MRPL33												0.817	0.093	0.018	0.899	0.126	0.015	1.137	0.248	0.008	1.281	0.383	0.022	1.534	0.34	0.064	1.838	0.173	0.022	1.105	0.397	0.022	1.446	0.216	0.022	1.125	0.257	0.024	1.322	0.328	0.033	0.6	0.434	0	3
ENSMUSG00000000838	Fmr1	14265	NM_008031	FMR1												0.961	0.041	0.246	0.995	0.053	0.164	0.757	0.151	0	0.335	0.098	0	1.005	0.189	0.028	1.14	0.313	0.084	1.005	0.291	0.004	2.356	0.304	0	0.649	0.222	0.013	1.187	0.41	0.024				0
ENSMUSG00000018593	Sparc	20692	NM_009242	SPARC							*					0.922	0.173	0.03	0.985	0.203	0.018	1.415	0.94	0.072	1.107	0.112	0	0.445	0.215	0.003	1.136	0.207	0	1.478	0.367	0.012	0.817	0.174	0	1.042	0.127	0	1.377	0.437	0.002	0.316	0.094	0	0
ENSMUSG00000024927	Rela	19697	NM_009045	RELA												1.06	0.063	0.049	1.144	0.069	0.044	0.573	0.074	0.004	1.233	0.119	0	0.789	0.059	0.001	1.655	0.131	0.001	1.049	0.083	0.001	0.656	0.145	0.001	0.743	0.082	0	0.946	0.117	0.001				0
ENSMUSG00000037017	Zipro1	22697	NM_011757	ZNF38																		1.214	0.1	0.276	1.006	0.123	0.003	0.729	0.074	0.019	0.511	0.068	0.008	0.694	0.3	0.016	1.785	0.695	0	0.576	0.102	0	1.654	0.529	0.016
ENSMUSG00000037851	Iars	105148	NM_172015	IARS												1.065	0.201	0.071	1.335	0.319	0.074	1.175	0.398	0.004	1.055	0.138	0.009	0.951	0.122	0.025	0.549	0.28	0.009	2.427	1.307	0.012	1.42	0.307	0.01	0.602	0.109	0.009	1.765	0.585	0.01	-0.105	0.053	0.386	0
ENSMUSG00000022175	Lrp10	65107	NM_022993	LRP10												0.94	0.105	0.149	0.967	0.096	0.132	0.588	0.141	0.003	1.144	0.066	0.012	0.888	0.089	0.034	1.251	0.34	0.077	2.425	0.219	0.034	0.411	0.178	0.054	1.151	0.216	0.002	0.791	0.271	0.118	0.2	0.318	0.001	0
ENSMUSG00000024425	Ndfip1	65113	NM_022996	NDFIP1												1.019	0.194	0.018	1.342	0.372	0.013	0.451	0.098	0.01	0.932	0.056	0.001	1.135	0.079	0.001	1.161	0.185	0.002	1.393	0.131	0.001	1.51	0.114	0.001	0.836	0.082	0.001	1.283	0.273	0.001				1
ENSMUSG00000068039	Tcp1	21454	NM_013686	TCP1												1.029	0.107	0.018	1.185	0.191	0.016	1.031	0.112	0	1.761	0.551	0.016	2.812	0.702	0.069	1.166	0.336	0.016	1.235	0.729	0.022	1.682	0.296	0.014	0.993	0.28	0.02	1.483	0.451	0.021				3
ENSMUSG00000047187	Rab2	59021	NM_021518 ; XR_002544	RAB2												1.211	0.251	0.015	1.567	0.354	0.011	0.567	0.147	0.001	0.994	0.184	0.006	2.124	0.898	0.013	0.747	0.117	0.006	0.997	0.069	0.006	1.439	0.208	0.006	1.009	0.108	0.006	1.385	0.423	0.009	0.2	0.309	0.002	1
ENSMUSG00000038335	Tsr1	104662	NM_177325	TSR1												0.952	0.049	0.053	0.947	0.057	0.073	1.302	0.413	0.001	1.386	0.088	0.024	1.094	0.097	0.696	1.51	0.131	0.211	1.836	0.189	0.007	1.955	0.356	0.001	0.669	0.167	0.025	1.437	0.489	0.063				1
ENSMUSG00000024487	Yipf5	67180	NM_023311 ; XR_003374	YIPF5												0.989	0.066	0.191	1.107	0.096	0.118	0.738	0.188	0.006	1.059	0.35	0	1.91	0.65	0.009	1.042	0.178	0.091	1.751	0.729	0	2.1	0.23	0	0.814	0.142	0	0.537	0.279	0.005				3
ENSMUSG00000027245	2310003F16Rik	67693	NM_026318	SERF2												0.895	0.096	0.14	1.03	0.135	0.115	0.862	0.125	0.002	0.901	0.054	0	1.428	0.47	0.001	3.085	0.439	0.001	0.866	0.101	0.001	1.805	0.365	0.001	0.822	0.297	0.001	1.022	0.099	0.001				0
ENSMUSG00000032328	Tmem30a	69981	NM_133718	TMEM30A												1.151	0.107	0.086	1.177	0.143	0.071	0.467	0.129	0	1.144	0.011	0	1.662	0.384	0	0.945	0.128	0	1.187	0.179	0	1.407	0.055	0	0.787	0.069	0	1.131	0.187	0				3
ENSMUSG00000073684	2610002J02Rik	67513	NM_001033134	C1orf86																		0.934	0.056	0.414	1.725	0.369	0	0.949	0.474	0.004	1.342	0.29	0.092	1.459	0.316	0	2.568	0.779	0.001	0.42	0.21	0.009	1.157	0.14	0.047
ENSMUSG00000028646	Rragc	54170	NM_017475	RRAGC												0.871	0.045	0.057	1.025	0.096	0.037	0.571	0.145	0.025	1.273	0.239	0	0.819	0.158	0.005	1.32	0.075	0.002	1.164	0.058	0.002	1.182	0.128	0	0.637	0.156	0.001	1.613	0.381	0.001				0
ENSMUSG00000021957	Tkt	21881	NM_009388	TKT												1.036	0.062	0.351	0.979	0.068	0.369	0.872	0.298	0	0.796	0.109	0	0.408	0.146	0.004	1.053	0.076	0.398	1.73	0.721	0.182	0.281	0.133	0	1.001	0.288	0.001	0.185	0.11	0.071				0
ENSMUSG00000032504	Pdcd6ip	18571	NM_011052	PDCD6IP												1.165	0.123	0.011	1.194	0.158	0.009	1.193	0.318	0.002	1.271	0.24	0.003	1.152	0.111	0.004	1.449	0.178	0.01	1.448	0.115	0.005	1.421	0.283	0.001	0.745	0.1	0.001	1.332	0.249	0.025
ENSMUSG00000001473	Tubb6	67951	NM_026473	TUBB6												0.932	0.067	0.424	0.951	0.076	0.378	0.769	0.353	0.004	1.516	0.715	0.007	0.613	0.22	0.012	1.352	0.198	0.007	1.308	0.094	0.075	3.125	0.883	0.013	1.064	0.166	0.126	1.589	0.963	0.059	-0.4	0.074	0.02
ENSMUSG00000026095	Asnsd1	70396	NM_133728	ASNSD1												0.726	0.128	0.021	0.857	0.26	0.018	0.817	0.162	0.01	1.527	0.085	0.002	2.446	1.552	0.003	1.246	0.16	0.001	1.166	0.182	0.002	1.47	0.214	0.001	0.874	0.167	0.001	1.182	0.159	0.001				0
ENSMUSG00000004270	Oact5	14792	NM_145130	MBOAT5												1.103	0.084	0.335	1.152	0.138	0.309	0.879	0.166	0.081	1.32	0.134	0.006	0.612	0.15	0.006	1.081	0.185	0.072	1.311	0.163	0.037	3.254	0.214	0.01	0.92	0.323	0.011	1.166	0.101	0.181				2
ENSMUSG00000033499	Larp5	217980	NM_172585	LARP5												1.008	0.036	0.022	1.005	0.037	0.014	1.032	0.1	0.001	0.738	0.013	0.001	1.175	0.04	0.349	0.595	0.123	0.003	1.228	0.596	0.014	2.744	0.777	0	0.528	0.154	0.001	1.145	0.169	0
ENSMUSG00000035686	Thrsp	21835	NM_009381	THRSP																		0.995	0.068	0.322	0.82	0.348	0	0.434	0.39	0	1.017	0.141	0.032	1.91	0.253	0.069	0.645	0.127	0	1.999	1.065	0	0.275	0.137	0.001	0.2	0.589	0	0
ENSMUSG00000022010	Tsc22d1	21807	NM_207652 ; NM_009366	TSC22D1												0.89	0.15	0.002	1.108	0.201	0.002	0.751	0.163	0.002	0.723	0.109	0.003	0.582	0.407	0.013	0.788	0.1	0.005	0.928	0.17	0.003	0.933	0.12	0.003	2.235	0.372	0.003	1.457	0.544	0.018	-0.2	0.527	0	0
ENSMUSG00000023915	Tnfrsf21	94185	NM_178589	TNFRSF21												0.985	0.054	0.951	0.928	0.045	0.944	0.619	0.219	0.001	0.805	0.073	0.017	1.007	0.132	0.332	1.665	0.223	0.157	4.596	0.771	0.078	1.707	0.168	0.043	0.773	0.125	0.45	1.165	0.14	0.134				0
ENSMUSG00000036446	Lum	17022	NM_008524	LUM												0.813	0.173	0.077	1.102	0.358	0.046	1.417	0.737	0.2	0.798	0.25	0	1.109	0.03	0.091	1.15	0.303	0.006	1.094	0.054	0.198	3.285	0.466	0	0.667	0.156	0.016	1.656	0.846	0.001				1
ENSMUSG00000015889	Lta4h	16993	NM_008517	LTA4H												1.002	0.165	0.113	1.081	0.181	0.095	1.289	0.311	0.003	0.531	0.04	0.003	0.72	0.215	0.06	0.776	0.125	0.034	1.253	0.309	0.05	1.685	0.257	0.001	1.093	0.108	0.008	1.326	0.375	0.063				5
ENSMUSG00000016024	Lbp	16803	NM_008489	LBP												0.988	0.03	0.877	0.939	0.03	0.903	0.514	0.154	0.732	0.218	0.106	0.002	5.62	4.566	0.003	0.879	0.064	0.152	0.9	0.04	0.339	1.816	0.384	0.003	0.85	0.242	0.001	1.082	0.17	0.121	-1	0.64	0.001	2
ENSMUSG00000037062	Sh3glb1	54673	NM_019464	SH3GLB1												0.906	0.157	0	1.128	0.252	0	0.562	0.106	0	1.094	0.366	0.001	1.457	0.19	0.051	0.512	0.149	0.001	1.189	0.074	0.012	1.609	0.479	0.001	0.987	0.13	0.132	1.288	0.542	0.003				0
ENSMUSG00000020794	Ube2g1	67128	NM_025985	UBE2G1												1.084	0.168	0	1.412	0.228	0	0.542	0.123	0	0.724	0.137	0.001	1.405	0.255	0.001	1.047	0.313	0.001	1.576	0.502	0.003	1.267	0.214	0.001	0.91	0.196	0.001	0.844	0.158	0.001				0
ENSMUSG00000047547	Cltb	74325	NM_028870	CLTB												0.95	0.103	0.055	0.954	0.107	0.051	0.976	0.279	0.001	0.98	0.303	0.054	1.34	0.299	0.054	0.815	0.201	0.054	2.067	0.315	0.054	2.227	0.29	0.054	1.026	0.109	0.065	1.652	0.436	0.065	0.4	0.142	0
[truncated: 25 more columns]
