# Supplementary material for: Meta-Analysis Approach identifies Candidate Genes and associated Molecular Networks for Type-2 Diabetes Mellitus
Source: BMC Genomics. 2008 Jun 30;9:310. doi: 10.1186/1471-2164-9-310 (PMC2515154; doi:10.1186/1471-2164-9-310)
Supplement: Additional file 3 — Significant categories. The significant categories of the enrichment analysis. [file 1471-2164-9-310-S3.txt]

	SigSet	Set	Sig	All	p_value	q_value
KEGG_path:mmu03320	13	69	213	15274	1.02e-11	1.37e-09	PPAR signaling pathway - Mus musculus (mouse)
KEGG_path:mmu04920	12	73	213	15274	3.46e-10	1.66e-08	Adipocytokine signaling pathway - Mus musculus (mouse)
KEGG_path:mmu04930	10	44	213	15274	3.69e-10	1.66e-08	Type II diabetes mellitus - Mus musculus (mouse)
OdomYoung2004_ENSMUSG00000029556:TCF1_Liver	34	737	213	15274	6.85e-10	NA
OdomYoung2006_ENSMUSG00000037025:FOXA2	33	738	213	15274	2.76e-09	NA
OdomYoung2006_ENSMUSG00000017950:HNF4A	92	3812	213	15274	3.81e-09	NA
KEGG_path:mmu04910	13	128	213	15274	2.7e-08	9.09e-07	Insulin signaling pathway - Mus musculus (mouse)
OdomYoung2004_ENSMUSG00000017950:HNF4A_Liver	36	960	213	15274	4.79e-08	NA
GO.cellular_component_GO:0005792	7	42	213	15274	1.66e-06	0.000574	microsome
Reactome_Reactome:73923	6	31	213	15274	3.77e-06	0.00256	Lipid metabolism
OdomYoung2006_ENSMUSG00000029556:TCF1	29	846	213	15274	6.66e-06	NA
Reactome_Reactome:114611	6	35	213	15274	7.94e-06	0.0027	Exocytosis of Alpha granule
GO.cellular_component_GO:0005739	17	350	213	15274	8.52e-06	0.00148	mitochondrion
KEGG_path:mmu04612	6	38	213	15274	1.3e-05	0.000351	Antigen processing and presentation - Mus musculus (mouse)
KEGG_path:mmu00280	6	44	213	15274	3.11e-05	0.000697	Valine, leucine and isoleucine degradation - Mus musculus (mouse)
Reactome_Reactome:168249	6	45	213	15274	3.55e-05	0.00603	Innate Immunity Signaling
Reactome_Reactome:168256	6	45	213	15274	3.55e-05	0.00603	Immune System signaling
KEGG_path:mmu04610	7	67	213	15274	3.98e-05	0.000764	Complement and coagulation cascades - Mus musculus (mouse)
KEGG_path:mmu00980	6	48	213	15274	5.16e-05	0.000867	Metabolism of xenobiotics by cytochrome P450 - Mus musculus (mouse)
GO.biological_process_GO:0006094	3	6	213	15274	5.19e-05	0.102	gluconeogenesis
GO.cellular_component_GO:0005783	7	70	213	15274	5.29e-05	0.00611	endoplasmic reticulum
KEGG_path:mmu00590	6	51	213	15274	7.31e-05	0.00109	Arachidonic acid metabolism - Mus musculus (mouse)
GO.cellular_component_GO:0005615	6	51	213	15274	7.31e-05	0.00633	extracellular space
KEGG_path:mmu04620	7	77	213	15274	9.78e-05	0.00131	Toll-like receptor signaling pathway - Mus musculus (mouse)
KEGG_path:mmu00480	5	35	213	15274	0.000116	0.00142	Glutathione metabolism - Mus musculus (mouse)
Reactome_Reactome:166020	2	2	213	15274	0.000194	0.0144	LPS transferred from LBP carrier to CD14
Reactome_Reactome:173736	2	2	213	15274	0.000194	0.0144	Alternative complement activation
Reactome_Reactome:75105	2	2	213	15274	0.000194	0.0144	Fatty Acyl-CoA Biosynthesis
Reactome_Reactome:75107	2	2	213	15274	0.000194	0.0144	Butyryl-ACP biosynthesis
Reactome_Reactome:75113	2	2	213	15274	0.000194	0.0144	Palmitate synthesis
Reactome_Reactome:166663	3	9	213	15274	0.000211	0.0144	Initial triggering of complement
TransFac_ENSMUSG00000034957:Cebpa	3	9	213	15274	0.000211	0.0395
KEGG_path:mmu00071	5	40	213	15274	0.000223	0.00249	Fatty acid metabolism - Mus musculus (mouse)
KEGG_path:mmu00620	5	42	213	15274	0.000281	0.00291	Pyruvate metabolism - Mus musculus (mouse)
OdomYoung2006_ENSMUSG00000043013:ONECUT1	30	1096	213	15274	0.000291	NA
GO.molecular_function_GO:0019901	3	10	213	15274	0.000299	0.295	protein kinase binding
KEGG_path:mmu00970	4	27	213	15274	0.000502	0.00482	Aminoacyl-tRNA biosynthesis - Mus musculus (mouse)
Reactome_Reactome:174577	2	3	213	15274	0.000575	0.0356	Activation of C3 and C5
BioCyc_DETOX1-PWY	2	3	213	15274	0.000575	0.0844	removal of superoxide radicals
GO.biological_process_GO:0006381	2	3	213	15274	0.000575	0.488	mRNA editing
Reactome_Reactome:166658	3	15	213	15274	0.00107	0.0596	Complement cascade
GO.cellular_component_GO:0005770	3	15	213	15274	0.00107	0.0594	late endosome
GO.cellular_component_GO:0005743	8	148	213	15274	0.00111	0.0594	mitochondrial inner membrane
Reactome_Reactome:163699	2	4	213	15274	0.00114	0.0596	Transcriptional activation of lipogenesis genes by ChREBP:MLX
GO.biological_process_GO:0051085	2	4	213	15274	0.00114	0.488	chaperone cofactor-dependent protein folding
GO.cellular_component_GO:0005829	7	116	213	15274	0.0012	0.0594	cytosol
GO.biological_process_GO:0006629	3	16	213	15274	0.00131	0.488	lipid metabolism
GO.biological_process_GO:0006916	4	36	213	15274	0.00153	0.488	anti-apoptosis
GO.biological_process_GO:0006952	3	17	213	15274	0.00157	0.488	defense response
Reactome_Reactome:75109	2	5	213	15274	0.00188	0.0914	Triacylglyceride Biosynthesis
GO.molecular_function_GO:0005355	2	5	213	15274	0.00188	0.459	glucose transporter activity
GO.molecular_function_GO:0004857	2	5	213	15274	0.00188	0.459	enzyme inhibitor activity
GO.biological_process_GO:0008286	3	19	213	15274	0.0022	0.488	insulin receptor signaling pathway
GO.biological_process_GO:0008283	4	40	213	15274	0.00227	0.488	cell proliferation
OdomYoung2004_ENSMUSG00000043013:ONECUT1_PancreaticIslets	14	421	213	15274	0.00239	NA
GO.cellular_component_GO:0005768	3	20	213	15274	0.00256	0.111	endosome
GO.molecular_function_GO:0005041	2	6	213	15274	0.0028	0.459	low-density lipoprotein receptor activity
GO.biological_process_GO:0042632	2	6	213	15274	0.0028	0.488	cholesterol homeostasis
GO.biological_process_GO:0001889	2	6	213	15274	0.0028	0.488	liver development
KEGG_path:mmu05212	5	70	213	15274	0.00292	0.0255	Pancreatic cancer - Mus musculus (mouse)
OdomYoung2004_ENSMUSG00000043013:ONECUT1_Liver	18	627	213	15274	0.00304	NA
GO.cellular_component_GO:0005634	20	730	213	15274	0.00309	0.119	nucleus
KEGG_path:mmu00561	4	44	213	15274	0.00323	0.0255	Glycerolipid metabolism - Mus musculus (mouse)
KEGG_path:mmu04150	4	44	213	15274	0.00323	0.0255	mTOR signaling pathway - Mus musculus (mouse)
KEGG_path:mmu00903	3	23	213	15274	0.00385	0.0266	Limonene and pinene degradation - Mus musculus (mouse)
KEGG_path:mmu04950	3	23	213	15274	0.00385	0.0266	Maturity onset diabetes of the young - Mus musculus (mouse)
KEGG_path:mmu00330	4	47	213	15274	0.0041	0.0266	Arginine and proline metabolism - Mus musculus (mouse)
KEGG_path:mmu00030	3	24	213	15274	0.00436	0.0266	Pentose phosphate pathway - Mus musculus (mouse)
KEGG_path:mmu00860	3	24	213	15274	0.00436	0.0266	Porphyrin and chlorophyll metabolism - Mus musculus (mouse)
GO.cellular_component_GO:0005578	4	48	213	15274	0.00443	0.153	extracellular matrix (sensu Metazoa)
KEGG_path:mmu00020	3	25	213	15274	0.0049	0.0287	Citrate cycle (TCA cycle) - Mus musculus (mouse)
GO.biological_process_GO:0043524	2	8	213	15274	0.00513	0.488	negative regulation of neuron apoptosis
KEGG_path:mmu00010	4	50	213	15274	0.00513	0.0287	Glycolysis / Gluconeogenesis - Mus musculus (mouse)
KEGG_path:mmu00632	3	27	213	15274	0.00611	0.0329	Benzoate degradation via CoA ligation - Mus musculus (mouse)
Reactome_Reactome:109582	4	53	213	15274	0.00631	0.286	Hemostasis
GO.biological_process_GO:0048514	2	9	213	15274	0.00653	0.488	blood vessel morphogenesis
TransFac_ENSMUSG00000025958:Creb1	2	9	213	15274	0.00653	0.373
BioCyc_TRNA-CHARGING-PWY	3	29	213	15274	0.00748	0.179	tRNA charging pathway
GO.biological_process_GO:0019886	2	10	213	15274	0.00809	0.488	antigen processing, exogenous antigen via MHC class II
GO.biological_process_GO:0007595	2	10	213	15274	0.00809	0.488	lactation
Reactome_Reactome:168898	3	30	213	15274	0.00823	0.316	Toll Receptor Cascades
KEGG_path:mmu00564	4	58	213	15274	0.00867	0.0448	Glycerophospholipid metabolism - Mus musculus (mouse)
KEGG_path:mmu00040	2	11	213	15274	0.0098	0.0471	Pentose and glucuronate interconversions - Mus musculus (mouse)
KEGG_path:mmu00720	2	11	213	15274	0.0098	0.0471	Reductive carboxylate cycle (CO2 fixation) - Mus musculus (mouse)
Reactome_Reactome:174800	2	11	213	15274	0.0098	0.316	Chylomicron-mediated lipid transport
Reactome_Reactome:174824	2	11	213	15274	0.0098	0.316	Lipoprotein metabolism
BioCyc_NPGLUCAT-PWY	2	11	213	15274	0.0098	0.179	Entner-Doudoroff pathway II (non-phosphorylative)
BioCyc_PHENYLALANINE-DEG1-PWY	2	11	213	15274	0.0098	0.179	phenylalanine degradation I
GO.biological_process_GO:0050766	2	11	213	15274	0.0098	0.488	positive regulation of phagocytosis
GO.biological_process_GO:0045444	2	11	213	15274	0.0098	0.488	fat cell differentiation
GO.biological_process_GO:0006508	2	11	213	15274	0.0098	0.488	proteolysis
Reactome_Reactome:73847	3	33	213	15274	0.0107	0.316	Purine metabolism
KEGG_path:mmu04510	7	175	213	15274	0.0115	0.0532	Focal adhesion - Mus musculus (mouse)
GO.biological_process_GO:0007420	3	34	213	15274	0.0116	0.488	brain development
BioCyc_VALDEG-PWY	2	12	213	15274	0.0117	0.179	valine degradation I
BioCyc_ILEUDEG-PWY	2	12	213	15274	0.0117	0.179	isoleucine degradation I
KEGG_path:mmu00591	3	35	213	15274	0.0126	0.0565	Linoleic acid metabolism - Mus musculus (mouse)
KEGG_path:mmu00642	2	13	213	15274	0.0136	0.0592	Ethylbenzene degradation - Mus musculus (mouse)
Reactome_Reactome:166016	2	13	213	15274	0.0136	0.316	Toll Like Receptor 4 (TLR4) Cascade
Reactome_Reactome:110619	1	1	213	15274	0.0139	0.316	Reversible phosphorylation of cytosolic nucleoside diphosphates by nucleoside diphosphate kinase B hexamer
Reactome_Reactome:110658	1	1	213	15274	0.0139	0.316	Reversible phosphorylation of cytosolic nucleoside diphosphates by nucleoside diphosphate kinase A,B heterohexamer
Reactome_Reactome:75852	1	1	213	15274	0.0139	0.316	Formation of Malonyl-ACP on the other FAS monomer
Reactome_Reactome:75854	1	1	213	15274	0.0139	0.316	Formation of Acetyl-FAS on one FAS monomer
Reactome_Reactome:72200	1	1	213	15274	0.0139	0.316	mRNA Editing: C to U Conversion
Reactome_Reactome:75094	1	1	213	15274	0.0139	0.316	Formation of the Editosome
Reactome_Reactome:71288	1	1	213	15274	0.0139	0.316	Creatine metabolism
Reactome_Reactome:71336	1	1	213	15274	0.0139	0.316	Pentose phosphate pathway (hexose monophosphate shunt)
Reactome_Reactome:163754	1	1	213	15274	0.0139	0.316	Insulin effects increased synthesis of Xylulose-5-Phosphate
Reactome_Reactome:110579	1	1	213	15274	0.0139	0.316	Reversible phosphorylation of cytosolic nucleoside diphosphates by nucleoside diphosphate kinase A hexamer
BioCyc_PWY66-221	1	1	213	15274	0.0139	0.179	nicotine degradation III
BioCyc_PWY0-846	1	1	213	15274	0.0139	0.179	superpathway of saturated and unsaturated fatty acid elongation
BioCyc_FASYN-ELONG-PWY	1	1	213	15274	0.0139	0.179	fatty acid elongation -- saturated
BioCyc_PUTDEG-PWY	1	1	213	15274	0.0139	0.179	putrescine degradation
BioCyc_UNSAT-FA-ELONG-PWY	1	1	213	15274	0.0139	0.179	fatty acid elongation -- unsaturated
GO.molecular_function_GO:0004031	1	1	213	15274	0.0139	0.459	aldehyde oxidase activity
GO.molecular_function_GO:0016620	1	1	213	15274	0.0139	0.459	oxidoreductase activity, acting on the aldehyde or oxo group of donors, NAD or NADP as acceptor
GO.molecular_function_GO:0003845	1	1	213	15274	0.0139	0.459	11-beta-hydroxysteroid dehydrogenase activity
GO.molecular_function_GO:0004096	1	1	213	15274	0.0139	0.459	catalase activity
GO.molecular_function_GO:0016684	1	1	213	15274	0.0139	0.459	oxidoreductase activity, acting on peroxide as acceptor
GO.molecular_function_GO:0001530	1	1	213	15274	0.0139	0.459	lipopolysaccharide binding
GO.molecular_function_GO:0004611	1	1	213	15274	0.0139	0.459	phosphoenolpyruvate carboxykinase activity
GO.molecular_function_GO:0004218	1	1	213	15274	0.0139	0.459	cathepsin S activity
GO.molecular_function_GO:0042171	1	1	213	15274	0.0139	0.459	lysophosphatidic acid acyltransferase activity
GO.molecular_function_GO:0005388	1	1	213	15274	0.0139	0.459	calcium-transporting ATPase activity
GO.molecular_function_GO:0004566	1	1	213	15274	0.0139	0.459	beta-glucuronidase activity
GO.molecular_function_GO:0001735	1	1	213	15274	0.0139	0.459	prenylcysteine oxidase activity
GO.molecular_function_GO:0004347	1	1	213	15274	0.0139	0.459	glucose-6-phosphate isomerase activity
GO.molecular_function_GO:0031699	1	1	213	15274	0.0139	0.459	beta-3 adrenergic receptor binding
GO.molecular_function_GO:0008379	1	1	213	15274	0.0139	0.459	thioredoxin peroxidase activity
GO.molecular_function_GO:0031702	1	1	213	15274	0.0139	0.459	type 1 angiotensin receptor binding
GO.molecular_function_GO:0003826	1	1	213	15274	0.0139	0.459	alpha-ketoacid dehydrogenase activity
GO.molecular_function_GO:0005360	1	1	213	15274	0.0139	0.459	insulin-responsive hydrogen:glucose transporter activity
GO.molecular_function_GO:0003878	1	1	213	15274	0.0139	0.459	ATP citrate synthase activity
GO.molecular_function_GO:0001509	1	1	213	15274	0.0139	0.459	legumain activity
GO.molecular_function_GO:0008234	1	1	213	15274	0.0139	0.459	cysteine-type peptidase activity
GO.molecular_function_GO:0004802	1	1	213	15274	0.0139	0.459	transketolase activity
GO.molecular_function_GO:0016831	1	1	213	15274	0.0139	0.459	carboxy-lyase activity
GO.molecular_function_GO:0008383	1	1	213	15274	0.0139	0.459	manganese superoxide dismutase activity
GO.molecular_function_GO:0004854	1	1	213	15274	0.0139	0.459	xanthine dehydrogenase activity
GO.molecular_function_GO:0005158	1	1	213	15274	0.0139	0.459	insulin receptor binding
GO.biological_process_GO:0009437	1	1	213	15274	0.0139	0.488	carnitine metabolism
GO.biological_process_GO:0001811	1	1	213	15274	0.0139	0.488	negative regulation of type I hypersensitivity
GO.biological_process_GO:0045408	1	1	213	15274	0.0139	0.488	regulation of interleukin-6 biosynthesis
GO.biological_process_GO:0046327	1	1	213	15274	0.0139	0.488	glycerol biosynthesis from pyruvate
GO.biological_process_GO:0006654	1	1	213	15274	0.0139	0.488	phosphatidic acid biosynthesis
GO.biological_process_GO:0006984	1	1	213	15274	0.0139	0.488	ER-nuclear signaling pathway
GO.biological_process_GO:0045055	1	1	213	15274	0.0139	0.488	regulated secretory pathway
GO.biological_process_GO:0030328	1	1	213	15274	0.0139	0.488	prenylcysteine catabolism
GO.biological_process_GO:0042157	1	1	213	15274	0.0139	0.488	lipoprotein metabolism
GO.biological_process_GO:0009956	1	1	213	15274	0.0139	0.488	radial pattern formation
GO.biological_process_GO:0002025	1	1	213	15274	0.0139	0.488	norepinephrine-epinephrine vasodilation during regulation of blood pressure
GO.biological_process_GO:0008065	1	1	213	15274	0.0139	0.488	establishment of blood-nerve barrier
GO.biological_process_GO:0045723	1	1	213	15274	0.0139	0.488	positive regulation of fatty acid biosynthesis
GO.biological_process_GO:0046622	1	1	213	15274	0.0139	0.488	positive regulation of organ size
GO.biological_process_GO:0048143	1	1	213	15274	0.0139	0.488	astrocyte activation
GO.biological_process_GO:0048659	1	1	213	15274	0.0139	0.488	smooth muscle cell proliferation
GO.biological_process_GO:0001999	1	1	213	15274	0.0139	0.488	renal response to blood flow during renin-angiotensin regulation of blood pressure
GO.biological_process_GO:0001998	1	1	213	15274	0.0139	0.488	angiotensin mediated vasoconstriction during regulation of blood pressure
GO.biological_process_GO:0035264	1	1	213	15274	0.0139	0.488	body growth
GO.biological_process_GO:0006590	1	1	213	15274	0.0139	0.488	thyroid hormone generation
GO.biological_process_GO:0045746	1	1	213	15274	0.0139	0.488	negative regulation of Notch signaling pathway
GO.biological_process_GO:0019858	1	1	213	15274	0.0139	0.488	cytosine metabolism
GO.biological_process_GO:0009749	1	1	213	15274	0.0139	0.488	response to glucose stimulus
GO.biological_process_GO:0045721	1	1	213	15274	0.0139	0.488	negative regulation of gluconeogenesis
GO.biological_process_GO:0045923	1	1	213	15274	0.0139	0.488	positive regulation of fatty acid metabolism
GO.biological_process_GO:0009967	1	1	213	15274	0.0139	0.488	positive regulation of signal transduction
GO.biological_process_GO:0051005	1	1	213	15274	0.0139	0.488	negative regulation of lipoprotein lipase activity
GO.biological_process_GO:0006957	1	1	213	15274	0.0139	0.488	complement activation, alternative pathway
GO.biological_process_GO:0045581	1	1	213	15274	0.0139	0.488	negative regulation of T cell differentiation
GO.biological_process_GO:0042177	1	1	213	15274	0.0139	0.488	negative regulation of protein catabolism
GO.biological_process_GO:0050482	1	1	213	15274	0.0139	0.488	arachidonic acid secretion
GO.biological_process_GO:0006178	1	1	213	15274	0.0139	0.488	guanine salvage
GO.biological_process_GO:0021756	1	1	213	15274	0.0139	0.488	striatum development
GO.biological_process_GO:0021895	1	1	213	15274	0.0139	0.488	cerebral cortex neuron differentiation
GO.biological_process_GO:0021954	1	1	213	15274	0.0139	0.488	central nervous system neuron development
GO.biological_process_GO:0045964	1	1	213	15274	0.0139	0.488	positive regulation of dopamine metabolism
GO.biological_process_GO:0046100	1	1	213	15274	0.0139	0.488	hypoxanthine metabolism
GO.biological_process_GO:0048813	1	1	213	15274	0.0139	0.488	dendrite morphogenesis
GO.cellular_component_GO:0005942	1	1	213	15274	0.0139	0.345	phosphoinositide 3-kinase complex
GO.cellular_component_GO:0005575	1	1	213	15274	0.0139	0.345	cellular_component
GO.cellular_component_GO:0042175	1	1	213	15274	0.0139	0.345	nuclear envelope-endoplasmic reticulum network
GO.cellular_component_GO:0005924	1	1	213	15274	0.0139	0.345	cell-substrate adherens junction
TransFac_ENSMUSG00000002428:Smarca3	1	1	213	15274	0.0139	0.373
TransFac_ENSMUSG00000020538:Srebf1	1	1	213	15274	0.0139	0.373
TransFac_ENSMUSG00000030189:Csda	1	1	213	15274	0.0139	0.373
TransFac_ENSMUSG00000060601:Nr1h2	1	1	213	15274	0.0139	0.373
TransFac_ENSMUSG00000062421:Arf2	1	1	213	15274	0.0139	0.373
KEGG_path:mmu04370	4	67	213	15274	0.0142	0.0597	VEGF signaling pathway - Mus musculus (mouse)
BioCyc_PWY1G-2	3	37	213	15274	0.0147	0.179	superpathway of glycolysis and TCA variant VIII
KEGG_path:mmu04520	4	69	213	15274	0.0157	0.0623	Adherens junction - Mus musculus (mouse)
KEGG_path:mmu00760	3	38	213	15274	0.0158	0.0623	Nicotinate and nicotinamide metabolism - Mus musculus (mouse)
Reactome_Reactome:168180	2	14	213	15274	0.0158	0.346	TRAF6 Mediated Induction of the antiviral cytokine IFN-alpha beta cascade
Reactome_Reactome:140837	2	15	213	15274	0.018	0.383	Intrinsic Pathway
GO.biological_process_GO:0006979	2	15	213	15274	0.018	0.599	response to oxidative stress
GO.biological_process_GO:0016064	2	15	213	15274	0.018	0.599	humoral defense mechanism (sensu Vertebrata)
GO.biological_process_GO:0006006	2	15	213	15274	0.018	0.599	glucose metabolism
KEGG_path:mmu04664	4	73	213	15274	0.0189	0.0702	Fc epsilon RI signaling pathway - Mus musculus (mouse)
KEGG_path:mmu05220	4	73	213	15274	0.0189	0.0702	Chronic myeloid leukemia - Mus musculus (mouse)
KEGG_path:mmu00260	3	41	213	15274	0.0193	0.0702	Glycine, serine and threonine metabolism - Mus musculus (mouse)
GO.molecular_function_GO:0004672	3	41	213	15274	0.0193	0.615	protein kinase activity
GO.biological_process_GO:0015758	2	16	213	15274	0.0204	0.603	glucose transport
OdomYoung2004_ENSMUSG00000017950:HNF4A_PancreaticIslets	22	991	213	15274	0.0208	NA
GO.cellular_component_GO:0016020	3	44	213	15274	0.0233	0.533	membrane
GO.biological_process_GO:0006468	4	79	213	15274	0.0245	0.603	protein amino acid phosphorylation
GO.molecular_function_GO:0003677	8	253	213	15274	0.0258	0.683	DNA binding
Reactome_Reactome:70102	1	2	213	15274	0.0277	0.509	Phosphoenolpyruvate and ADP react to form pyruvate and ATP
Reactome_Reactome:112411	1	2	213	15274	0.0277	0.509	ERK2 activation
Reactome_Reactome:111446	1	2	213	15274	0.0277	0.509	Activation of BIM and translocation to mitochondria
Reactome_Reactome:171052	1	2	213	15274	0.0277	0.509	LDL endocytosis
Reactome_Reactome:77285	1	2	213	15274	0.0277	0.509	Beta oxidation of myristoyl-CoA to lauroyl-CoA
BioCyc_NADPHOS-DEPHOS-PWY	1	2	213	15274	0.0277	0.226	NAD phosphorylation and dephosphorylation
BioCyc_PWY66-161	1	2	213	15274	0.0277	0.226	oxidative ethanol degradation II
BioCyc_PWY66-162	1	2	213	15274	0.0277	0.226	oxidative ethanol degradation III
BioCyc_GLYCGREAT-PWY	1	2	213	15274	0.0277	0.226	glycine degradation II
BioCyc_BETSYN-PWY	1	2	213	15274	0.0277	0.226	betaine biosynthesis I
BioCyc_CYSDEGRV-PWY	1	2	213	15274	0.0277	0.226	L-cysteine degradation VI
GO.molecular_function_GO:0043022	1	2	213	15274	0.0277	0.683	ribosome binding
GO.molecular_function_GO:0004667	1	2	213	15274	0.0277	0.683	prostaglandin-D synthase activity
GO.molecular_function_GO:0005504	1	2	213	15274	0.0277	0.683	fatty acid binding
GO.molecular_function_GO:0004345	1	2	213	15274	0.0277	0.683	glucose-6-phosphate 1-dehydrogenase activity
GO.molecular_function_GO:0004712	1	2	213	15274	0.0277	0.683	protein threonine/tyrosine kinase activity
GO.molecular_function_GO:0004707	1	2	213	15274	0.0277	0.683	MAP kinase activity
GO.molecular_function_GO:0004656	1	2	213	15274	0.0277	0.683	procollagen-proline 4-dioxygenase activity
GO.molecular_function_GO:0004422	1	2	213	15274	0.0277	0.683	hypoxanthine phosphoribosyltransferase activity
GO.biological_process_GO:0050777	1	2	213	15274	0.0277	0.603	negative regulation of immune response
GO.biological_process_GO:0006072	1	2	213	15274	0.0277	0.603	glycerol-3-phosphate metabolism
GO.biological_process_GO:0045666	1	2	213	15274	0.0277	0.603	positive regulation of neuron differentiation
GO.biological_process_GO:0008643	1	2	213	15274	0.0277	0.603	carbohydrate transport
GO.biological_process_GO:0051084	1	2	213	15274	0.0277	0.603	posttranslational protein folding
GO.biological_process_GO:0001844	1	2	213	15274	0.0277	0.603	protein insertion into mitochondrial membrane during induction of apoptosis
GO.biological_process_GO:0008654	1	2	213	15274	0.0277	0.603	phospholipid biosynthesis
GO.biological_process_GO:0050779	1	2	213	15274	0.0277	0.603	RNA destabilization
GO.biological_process_GO:0001781	1	2	213	15274	0.0277	0.603	neutrophil apoptosis
GO.biological_process_GO:0045079	1	2	213	15274	0.0277	0.603	negative regulation of chemokine biosynthesis
GO.biological_process_GO:0006086	1	2	213	15274	0.0277	0.603	acetyl-CoA biosynthesis from pyruvate
GO.biological_process_GO:0048009	1	2	213	15274	0.0277	0.603	insulin-like growth factor receptor signaling pathway
GO.biological_process_GO:0016554	1	2	213	15274	0.0277	0.603	cytidine to uridine editing
GO.biological_process_GO:0045087	1	2	213	15274	0.0277	0.603	innate immune response
GO.biological_process_GO:0007263	1	2	213	15274	0.0277	0.603	nitric oxide mediated signal transduction
GO.biological_process_GO:0006168	1	2	213	15274	0.0277	0.603	adenine salvage
GO.biological_process_GO:0030432	1	2	213	15274	0.0277	0.603	peristalsis
GO.biological_process_GO:0001543	1	2	213	15274	0.0277	0.603	ovarian follicle rupture
GO.biological_process_GO:0002018	1	2	213	15274	0.0277	0.603	renin-angiotensin regulation of aldosterone production
GO.biological_process_GO:0002019	1	2	213	15274	0.0277	0.603	angiotensin mediated regulation of renal output
GO.biological_process_GO:0001991	1	2	213	15274	0.0277	0.603	regulation of blood pressure by circulatory renin-angiotensin
GO.biological_process_GO:0007527	1	2	213	15274	0.0277	0.603	adult somatic muscle development
GO.biological_process_GO:0018401	1	2	213	15274	0.0277	0.603	peptidyl-proline hydroxylation to 4-hydroxy-L-proline
GO.biological_process_GO:0046326	1	2	213	15274	0.0277	0.603	positive regulation of glucose import
GO.biological_process_GO:0006166	1	2	213	15274	0.0277	0.603	purine ribonucleoside salvage
GO.biological_process_GO:0006869	1	2	213	15274	0.0277	0.603	lipid transport
GO.biological_process_GO:0019452	1	2	213	15274	0.0277	0.603	L-cysteine catabolism to taurine
GO.biological_process_GO:0019530	1	2	213	15274	0.0277	0.603	taurine metabolism
GO.biological_process_GO:0006461	1	2	213	15274	0.0277	0.603	protein complex assembly
GO.cellular_component_GO:0009331	1	2	213	15274	0.0277	0.533	glycerol-3-phosphate dehydrogenase complex
GO.cellular_component_GO:0005815	1	2	213	15274	0.0277	0.533	microtubule organizing center
GO.cellular_component_GO:0042587	1	2	213	15274	0.0277	0.533	glycogen granule
TransFac_ENSMUSG00000044167:Foxo1	1	2	213	15274	0.0277	0.575
TransFac_ENSMUSG00000048047:Zbtb33	1	2	213	15274	0.0277	0.575
GO.biological_process_GO:0030198	2	19	213	15274	0.0283	0.61	extracellular matrix organization and biogenesis
KEGG_path:mmu00500	3	49	213	15274	0.0308	0.108	Starch and sucrose metabolism - Mus musculus (mouse)
KEGG_path:mmu00710	2	20	213	15274	0.0312	0.108	Carbon fixation - Mus musculus (mouse)
BioCyc_P105-PWY	2	20	213	15274	0.0312	0.241	TCA cycle variation VIII
GO.biological_process_GO:0001568	2	20	213	15274	0.0312	0.664	blood vessel development
KEGG_path:mmu00624	2	21	213	15274	0.0342	0.115	1- and 2-Methylnaphthalene degradation - Mus musculus (mouse)
BioCyc_PWY-561	2	21	213	15274	0.0342	0.25	glyoxylate cycle II
GO.biological_process_GO:0006974	2	21	213	15274	0.0342	0.697	response to DNA damage stimulus
KEGG_path:mmu04912	4	90	213	15274	0.0371	0.122	GnRH signaling pathway - Mus musculus (mouse)
GO.biological_process_GO:0009887	4	90	213	15274	0.0371	0.697	organ morphogenesis
Reactome_Reactome:15869	3	53	213	15274	0.0376	0.652	Nucleotide metabolism
KEGG_path:mmu00791	1	3	213	15274	0.0413	0.131	Atrazine degradation - Mus musculus (mouse)
Reactome_Reactome:74219	1	3	213	15274	0.0413	0.652	dGTP formation
Reactome_Reactome:74230	1	3	213	15274	0.0413	0.652	dATP formation
Reactome_Reactome:75072	1	3	213	15274	0.0413	0.652	mRNA Editing
Reactome_Reactome:163560	1	3	213	15274	0.0413	0.652	Hormone-sensitive lipase (HSL)-mediated triacylglycerol hydrolysis
Reactome_Reactome:110580	1	3	213	15274	0.0413	0.652	Reversible phosphorylation of nucleoside diphosphates
BioCyc_ARGDEG-PWY	1	3	213	15274	0.0413	0.263	superpathway of arginine, putrescine, and 4-aminobutyrate degradation
BioCyc_ARGDEG-III-PWY	1	3	213	15274	0.0413	0.263	arginine degradation III
BioCyc_PWY66-201	1	3	213	15274	0.0413	0.263	nicotine degradation II
GO.molecular_function_GO:0004867	1	3	213	15274	0.0413	0.925	serine-type endopeptidase inhibitor activity
GO.molecular_function_GO:0004601	1	3	213	15274	0.0413	0.925	peroxidase activity
GO.molecular_function_GO:0001784	1	3	213	15274	0.0413	0.925	phosphotyrosine binding
GO.molecular_function_GO:0004623	1	3	213	15274	0.0413	0.925	phospholipase A2 activity
GO.biological_process_GO:0009409	1	3	213	15274	0.0413	0.697	response to cold
GO.biological_process_GO:0001667	1	3	213	15274	0.0413	0.697	ameboidal cell migration
GO.biological_process_GO:0043410	1	3	213	15274	0.0413	0.697	positive regulation of MAPKKK cascade
GO.biological_process_GO:0016574	1	3	213	15274	0.0413	0.697	histone ubiquitination
GO.biological_process_GO:0001975	1	3	213	15274	0.0413	0.697	response to amphetamine
GO.biological_process_GO:0006693	1	3	213	15274	0.0413	0.697	prostaglandin metabolism
GO.biological_process_GO:0006085	1	3	213	15274	0.0413	0.697	acetyl-CoA biosynthesis
GO.biological_process_GO:0050729	1	3	213	15274	0.0413	0.697	positive regulation of inflammatory response
GO.biological_process_GO:0048637	1	3	213	15274	0.0413	0.697	skeletal muscle development
GO.biological_process_GO:0045672	1	3	213	15274	0.0413	0.697	positive regulation of osteoclast differentiation
GO.biological_process_GO:0016042	1	3	213	15274	0.0413	0.697	lipid catabolism
GO.biological_process_GO:0042574	1	3	213	15274	0.0413	0.697	retinal metabolism
GO.biological_process_GO:0016310	1	3	213	15274	0.0413	0.697	phosphorylation
GO.biological_process_GO:0043149	1	3	213	15274	0.0413	0.697	stress fiber formation
GO.biological_process_GO:0046651	1	3	213	15274	0.0413	0.697	lymphocyte proliferation
GO.biological_process_GO:0045598	1	3	213	15274	0.0413	0.697	regulation of fat cell differentiation
GO.biological_process_GO:0045638	1	3	213	15274	0.0413	0.697	negative regulation of myeloid cell differentiation
GO.biological_process_GO:0042692	1	3	213	15274	0.0413	0.697	muscle cell differentiation
GO.biological_process_GO:0002035	1	3	213	15274	0.0413	0.697	brain renin-angiotensin system
GO.biological_process_GO:0006325	1	3	213	15274	0.0413	0.697	establishment and/or maintenance of chromatin architecture
GO.biological_process_GO:0019835	1	3	213	15274	0.0413	0.697	cytolysis
GO.biological_process_GO:0019395	1	3	213	15274	0.0413	0.697	fatty acid oxidation
GO.cellular_component_GO:0000922	1	3	213	15274	0.0413	0.714	spindle pole
GO.cellular_component_GO:0030659	1	3	213	15274	0.0413	0.714	cytoplasmic vesicle membrane
TransFac_ENSMUSG00000022528:Hes1	1	3	213	15274	0.0413	0.701
TransFac_ENSMUSG00000029644:Ipf1	1	3	213	15274	0.0413	0.701
KEGG_path:mmu00230	5	136	213	15274	0.0419	0.131	Purine metabolism - Mus musculus (mouse)
KEGG_path:mmu04810	6	186	213	15274	0.0463	0.141	Regulation of actin cytoskeleton - Mus musculus (mouse)
KEGG_path:mmu00361	2	25	213	15274	0.0471	0.141	gamma-Hexachlorocyclohexane degradation - Mus musculus (mouse)
Reactome_Reactome:71408	2	25	213	15274	0.0471	0.711	Metabolism of small molecules
Reactome_Reactome:71387	2	25	213	15274	0.0471	0.711	Carbohydrate metabolism
GO.cellular_component_GO:0005604	2	25	213	15274	0.0471	0.728	basement membrane
